# Supplementary material for: Histone Parylation factor 1 contributes to the inhibition of PARP1 by cancer drugs
Source: Nat Commun. 2021 Feb 2;12:736. doi: 10.1038/s41467-021-20998-8 (PMC7854685; doi:10.1038/s41467-021-20998-8)
Supplement: Supplementary file 4 — Source Data [file 41467_2021_20998_MOESM4_ESM.xlsx]

## Sheet: ReadMe
Raw Data for all the Figures and Tables in the manuscript entitled
	Histone PARylation Factor 1 Contributes to the Inhibition of PARP1 by Cancer Drugs
Each tab is for a separate panel in a Figure, Supplementary Figure, Table, or Supplementary Table
	as indicated in the name of the tab

## Sheet: Fig1B
time (s)	5000	2500	1250	625	313	156.3	78.1	39.1	19.5	0	no NAD
30	210	208	209.6	208	208.3	206.9	208.2	203.9	209	127.2	208.7
60	212.2	211.7	209.2	208	206.5	207.4	204.8	205.6	204.4	117.8	208.8
90	212.9	210.5	209.8	208.4	206	206.5	208.5	202.5	200.9	115	212.1
120	209.7	210.1	210.9	208.2	205.8	209.4	205.6	201.7	201.8	111.9	208
150	214.4	209.3	210.9	209.4	208.3	204.6	202.9	207.1	203.5	112.5	207.8
180	214.8	211.4	213.3	206.2	206.4	205.2	206.7	203.9	198.9	109.4	209.2
210	212.4	211	210.4	208.8	206	200.8	200.9	201.6	194	113.1	206.5
240	215.6	213.2	209.8	206.6	207.1	206.1	203.1	199.7	194.2	106.8	210.7
270	211.8	210.7	208.9	208.9	208	206.6	204.8	199.1	188.6	112.5	204.9
300	211.7	213.1	210.3	207.3	210	204.2	203.9	196.9	189.7	111.7	210.9
330	211.7	212.5	209.3	205.2	203.1	207.1	202.4	194.6	184.5	107.6	208.9
360	214.3	209.7	210.4	204.5	209.8	204.1	202.5	192.5	180.1	108.9	209
390	210.1	215.1	209.1	205.8	207.1	204.4	202.1	193.7	177.4	110.7	208.4
420	209.6	210.5	205.3	204.1	202.7	202.9	197.8	188.9	173.2	108.9	211.5
450	212.6	212.1	208.7	205	206	204.8	193.8	186.4	170.4	108.4	209.5
480	214.6	210.3	208.6	203.9	204.6	198.5	197.7	184.4	170.5	106.4	208.9
510	215.1	209.7	205.5	204.3	203.7	203.4	194.2	181.7	164.5	110	207.5
540	210.6	210.3	207.3	206.6	202.3	199.3	190.7	185.5	162.5	104.1	208.2
570	210.3	210.3	209.8	204.2	202.3	199.4	190.8	178.4	161.4	101.7	206.4
600	210.8	208.3	207.8	205.8	202.8	198.1	193	176.2	157.8	102.7	212
630	208.2	210.2	206.3	201.1	201.7	197.5	188.7	177.8	154.9	103.7	209.3
660	208.7	210.5	202.8	202.2	200.5	196.4	188.7	172.4	151.4	103	204.4
690	209.8	211.2	205.7	204	200.6	194.6	185.4	174.2	149.1	103.4	213.3
720	212.6	209.4	208.4	205.8	202.1	197.3	185.2	171.5	152	99.4	208.4
750	209.7	210.5	206.6	201.9	200.1	194.8	182.7	169	146.7	103.1	206.6
780	210.9	207.4	207.1	203.2	199.3	193.9	185.4	169.7	146.9	102.8	209.4
810	210.9	208.9	203.5	207.6	195.7	189.7	182.1	166.5	144.4	102.2	206.8
840	210.4	207.2	205.5	201.7	197.4	194.6	181.5	165.4	144.7	101.3	208.3
870	210.9	210.1	203	201.2	198.2	190.7	179.2	165	142	99.4	212.1
900	211.8	210.7	207.8	202.8	194.6	186.7	176.9	162.6	145.2	101.4	207
930	209.3	208.1	203.2	199.7	196.7	189.1	177	162.2	141.2	102.9	209
960	207.1	206.8	206.8	201.7	195.9	189.6	177	161.1	141.8	102.3	212.3
990	209	208.5	200.4	199.9	198.1	187.4	177.2	159.5	138	97	208
1020	210.4	210	204.8	202.9	196.2	187.6	169.4	158.4	139	103.5	210.5
1050	210.8	206	206.5	200.8	195.8	185.9	174.3	154.8	140.1	96.1	208.4
1080	207.9	210.8	204.7	199.7	196.6	186.6	169.1	151.8	136.2	97	210.6
1110	211.8	205.2	205.2	201.5	197.5	185.6	170	150.9	135	98	212
1140	210.7	204.9	206.4	198.3	193	181.5	168.1	153.2	135.9	101.2	211.9
1170	209.3	206.5	203.4	200.3	194.7	184.7	168.2	153.7	136.9	98.4	209.4
1200	206.1	207.4	201.8	199.4	194.9	184.2	168	150.4	134.6	100.9	210.2
1230	207.8	207.3	202.7	199.3	193.7	181.1	165.7	149.9	132.5	102.5	210.4
1260	207.4	209.3	206.4	202.1	191.4	182.3	165.4	148.9	132.9	100.4	206
1290	208.4	203.6	203.1	197.9	191.1	182.2	160.8	151.1	133.4	98.3	207.6
1320	209.5	207.6	200.7	197.8	190.8	179.3	164.7	148.3	132	100.2	211.5
1350	210.5	209.1	201.7	200.6	190.8	181.4	161.4	146.9	132.4	98	211
1380	206.1	205.6	202.9	194.8	187	176.7	162.8	143.1	128.8	98.7	206
1410	209.5	205.5	201.3	196.6	187.9	179.8	162.8	140.7	130.9	100.2	209.5
1440	210.9	205.8	206	196.7	186.1	176.2	160.9	147.8	129.7	101.4	210.4
1470	209.9	204	199.1	197.1	190.1	173.2	156.5	143.8	129	96.7	209
1500	207.1	206.9	202.7	196.5	191.6	173	158.4	142.6	128.3	99.7	208.5
1530	209.5	204.4	200.6	196.7	189.6	174.2	154.7	138.1	130.2	98.8	205
1560	208.4	206.6	201.1	194.5	185.3	172.6	157.2	140.2	128.7	96	206.7
1590	209	206.8	200.5	196.1	185.9	173.4	155.6	139.1	122.2	96.9	207.9
1620	208.9	204.6	201.2	196.8	186.5	170.3	154.9	139	125.2	102.4	210.3
1650	206.4	203.6	201.3	196.5	188.4	166.8	155.9	140	123.5	95.8	208.7
1680	208.6	206.3	200.9	193.7	188.4	165.2	152.9	139.5	122.7	101.3	207.8
1710	208.8	205	201.3	197.3	183.4	166.5	155.5	140.2	128.2	101.8	207.5
1740	206.5	206.6	199.6	196.4	185	169.7	154	139.2	121.7	101.8	207.7
1770	210	204.5	200.7	192.9	182.2	167.7	149.8	133.5	124.7	97.1	208.8
1800	208.9	204.3	199.2	193.3	183.8	168.3	152.2	138.8	121.2	100.1	208.4
1830	204.7	206.6	199.3	192.7	183.4	168.9	151.1	136.5	123.3	102	205.4
1860	206.8	205.1	200	194.2	185.7	167.3	147.4	138.4	122.8	99.3	208.8
1890	208.6	206.4	200.8	197.8	182.4	166.3	147.9	137.7	123.7	97	207.2
1920	205.7	206.6	201.4	192.8	183.3	166.6	149.5	135.9	124.7	100.4	210.8
1950	208.1	203.6	199.1	192.7	183.1	160.3	150.7	136.3	120.6	99.2	210.9
1980	204.4	203.2	199.5	192.3	180.3	164.1	148.4	134	118.6	98.1	207
2010	207.3	205.3	198.5	195.2	178.1	160.5	149.3	131.7	122.7	98.3	207.4
2040	205.2	202.4	198.7	192.7	180.7	163.1	145.9	132.9	118.6	101.8	205.9
2070	207.8	206.7	198	191.6	178	163.9	145.4	135.9	123.8	95.4	206.6
2100	207.2	203.6	193.6	189.5	178.2	162.9	147.9	132.5	121.2	96.6	204
2130	204.6	205	198.4	189.5	176.8	161	146.4	132.7	115.4	98.7	208.7
2160	205.2	203.9	192.9	190.5	178.2	161.3	142.2	133	119.9	99.8	204.1
2190	202.5	204.2	198.7	190.7	177.9	159	144.3	129.4	121.5	97.3	208.7
2220	203.7	204	198	186.4	177.7	162.6	142.8	130.4	116.4	97.1	210.8
2250	204.7	201.9	200	189.9	176.4	157.8	143.9	131	119.1	100.9	209
2280	206	203.2	196.6	188.3	174.1	157.8	141.7	132.9	118.7	100	210.2
2310	203.2	201.6	197.4	188.9	174.8	160	141.9	127.6	121.2	97.7	204.8
2340	209	204.6	199.2	186.4	175.2	158	143.4	131	119.1	95.5	208
2370	207	204.7	198.6	187.3	174.6	158.8	140.1	128.6	116	98.8	206.5
2400	207.8	204	196.4	185.5	173.7	155.2	140.3	130.1	118.4	95.8	208.9
2430	206.3	200.5	193.3	183.8	175.2	154.5	140.9	128.1	117.4	99.9	209.1
2460	207.5	200.6	197.4	185.9	173.3	157.1	140.1	125.9	116.6	100.1	211.7
2490	209.8	203.3	195.4	186.8	174.2	157.8	139.7	133.4	119.1	98.9	207.5
2520	205.1	200.2	194.3	188.7	174.2	157.5	139	128.2	119.9	94.7	204.2
2550	204.9	199.9	193.9	186.7	169.9	158.2	140.4	127.6	119.3	96.5	206.5
2580	203.5	199	194.4	186	171.1	157.4	136.8	127.8	118.2	97.3	208.2
2610	208.9	198.4	199.1	187.9	171.1	155.7	139.5	127.2	116.4	99.5	206.3
2640	205.8	203.9	194.9	187.5	172.9	155.3	137.3	131.5	115.5	97.3	211.4
2670	206.1	203.2	197.5	183.2	169.9	151.6	141	126.2	115.7	98	205.6
2700	203.2	201.9	194.6	183.5	170.5	154.3	135.5	125.5	117.4	96.7	209
2730	201.7	197.7	194.5	182.2	164.5	153.2	138.8	125.6	111.8	100.9	205.9
2760	205.3	200.3	192.3	183	167.4	148	134.3	125.3	114.1	97.8	209.1
2790	207.1	199.6	193	185.7	170.4	150.6	134	125.1	114.4	99.7	211.1
2820	205.8	205.1	194.3	183	169.5	146.4	134.7	124.9	116.9	99.2	208.8
2850	206.2	200.5	192	182.1	167.3	149	140.6	126.9	115.7	99.6	207.3
2880	206.2	199.4	196.8	179.3	164.9	148.4	136.7	125.4	116.1	99.4	207.1
2910	204.1	196.4	192.2	182	164.7	151.8	134.7	126.5	115.4	96.2	206
2940	204	197.2	190.8	181.5	166.5	149.7	133.4	125.3	113.6	100.1	206.1
2970	205.1	200.1	192.9	181	166.9	151.5	138.4	123.1	115.5	96.1	211.9
3000	204.2	201.3	192.7	177.6	164.5	148.8	134.4	125.6	114.2	94.1	207.7
3030	205.7	200	192.5	182.5	163.5	144.5	133.2	125.3	113.6	100.6	207.6
3060	205.4	196.5	192.3	180.3	163.9	145.8	132.2	122	115.1	101.5	205.9
3090	206.1	201.7	193.9	178.1	165.7	145.9	132.5	122.9	115	100.5	205.4
3120	204.6	202.1	192.1	178.8	162.3	145.8	131.4	121.1	116.7	100.6	206.8
3150	204.8	199.1	195.5	179	162.9	146.5	132.7	121.4	115.6	95.8	208.8
3180	203.3	196.6	187.8	179.6	161.2	146.3	130.8	118.4	113.2	98.9	207
3210	200.9	200.1	193.2	180	162.1	144.6	131.6	123.3	115.8	96.7	204.6
3240	205	200.6	191	179.7	164.4	147	133.6	120.6	115	98.2	206.2
3270	204.7	201	190.1	178.6	161.8	145.2	132.6	120	112.9	99.2	206
3300	204.7	201.5	188.3	178.5	162.4	140	133.8	123.8	112.8	100.7	207.8
3330	204.3	198.5	185.5	179.5	156.3	146.7	129.3	120.9	112.9	96.7	204.3
3360	201.7	200.3	189	175.4	160.5	143.7	129.5	123.7	112.8	100.5	205
3390	203.1	200.3	189.2	178.2	160.9	143.4	132.7	122.1	110	101.4	208
3420	201.8	198.2	190.5	178.9	162	142.6	129.3	121.7	113.3	97.3	205.2
3450	203.8	198.8	192.7	176.9	161.8	144.3	132	125.9	111.1	98.6	206.8
3480	203	197.3	188.4	179.3	156.8	145.9	129.8	122.5	113.7	96.2	207.5
3510	204.1	198.8	190.1	173.6	159.2	145.6	128.9	119.2	113.7	99.3	204.4
3540	203.4	200.9	189.6	176.1	157.8	140.2	127.4	118.6	109.4	97.3	208.4
3570	204.5	198.7	188	176	159.2	142	128.8	119.4	112.2	99.3	204.7
3600	202.6	200.3	188.3	176.8	160	145.3	130.9	122.4	109.7	100.3	205.7
3630	202.3	197.4	184.6	177.3	156.6	143.3	129.7	121.6	111.9	100.7	207.9
3660	204.2	200.1	186.6	175.9	161.3	142.4	130.3	119	111.2	98.5	204.8
3690	203.1	200.1	186.4	172.6	158.4	139.1	127.6	115.7	112.5	94.5	208.3
3720	203.9	196.2	187	172.9	159.6	145.1	129.5	117.9	107.8	97.1	207.3
3750	202	200.4	185.8	174.8	157.2	143.4	128.4	119.8	112.8	95.5	206.4
3780	203.4	197.8	187.7	171.5	157.7	142.7	128.3	123.4	109.1	96.1	204.2
3810	204.2	199.9	188.6	175	158.8	141.1	127.3	118.2	111.8	98.1	202
3840	199.6	194	189.2	172.2	156.9	142.5	126.6	122.8	113.7	98.2	206.6
3870	201	198.5	187	173.4	157.2	140.6	128.3	119.1	111	98.1	209.3
3900	203.4	197.8	186.3	172.6	155.1	137	126.8	120.6	109.4	97.5	211.7
3930	200.3	198.3	187.5	174.8	154.6	141.5	125.9	120.8	111.1	100.4	204.1
3960	200.3	195.2	187.6	169.5	155.6	138.8	129.7	115.3	111.2	98.6	203.4
3990	198.3	195.5	181.5	173.1	154.7	139.1	126.7	116.4	110.1	94.1	204.9
4020	201.4	195.6	187.8	173.6	157.6	139.1	130.2	117.3	110.6	97.2	204.6
4050	199.2	197.8	182.9	171.1	157	141.4	130.4	118	107.5	94	210.3
4080	202.7	197.9	186.6	172.3	153.6	140.8	124	116.1	114.3	96.2	205.5
4110	201.1	197.1	183.9	170.9	152.6	138.9	124.6	114.6	110.5	97.1	208.3
4140	202.2	197.4	183.9	168.8	152.3	140.2	128.1	120	110.4	101.4	208.4
4170	201.6	197.1	189.1	171.1	155.1	136	128	117.2	109.2	97.5	203.9
4200	201.4	196.1	184.7	171.9	149.7	138.5	127.7	118.2	108.1	97.6	205.6
4230	201.9	195.2	186.6	170	151.6	138.1	124.3	115.6	109.3	99.4	206
4260	198.3	196.7	183.6	169.4	152.2	139.8	125	120.5	108.5	97.7	202.7
4290	199.4	192.8	183.1	172.1	153.9	137.6	123.4	113.8	110	99.2	207.9
4320	199.4	192.1	184.2	170.4	152.7	136.7	124.9	116.8	107.6	98.6	203.7
4350	199.2	194.9	187.6	163.5	151.5	138.2	124	116.7	108	100.7	206.7
4380	200.7	193.3	182.4	167.8	148.6	135.6	121.3	116.2	109	98.6	203.7
4410	199.4	197.6	182.6	168.9	152.7	134.8	124.6	115.3	110.7	98.7	209
4440	199.1	196.4	179.2	170.2	153.8	137.5	128.9	118.4	107.9	97.9	207.5
4470	197.3	196.7	183.4	167	151.2	138.6	123.5	117.5	110	95.7	206.5
4500	199.4	195.2	183	167.2	147.9	133.7	125.5	113.9	110.1	97.8	208.3
4530	198.9	195.7	182.4	165.9	152.3	135	123.4	117	108.9	99.2	204.4
4560	196.6	195.2	182.2	166.8	150.5	136.5	124.9	117.9	109.4	97.1	205.5
4590	201.6	190.7	182.5	167.8	150.3	134.4	126.2	115.8	109	97.4	207.1
4620	198.1	194	181.1	165.4	149.1	135.5	124.4	113.1	110.6	99	208.4
4650	198.2	194.5	183.7	169.5	147.8	135.1	126.2	116.4	107.6	99	207.4
4680	199.1	190.4	178.6	167.7	150.5	134	123.5	117.6	109.8	97.5	205.9
4710	199.4	193.2	179.5	164.1	144.8	133	121.2	114.4	106.8	96.9	207.6
4740	194.8	194.1	177.9	168.9	146.6	132.3	122.7	116.1	111.5	96.8	207.2
4770	200.7	194.3	181.8	163.5	148.7	136.4	122.2	112.5	107.7	99.9	207.3
4800	197.9	192.4	180.1	164	150.4	131.3	127.7	113.7	110.2	98.9	208.1
4830	195.7	192.5	179.9	170.8	149.1	135.3	124.3	118.5	109	96.3	206.9
4860	197.4	189.6	179.4	165	149.8	132	120.9	114	107.9	99.5	203.9
4890	196.3	190.5	179.8	162	147.2	133.2	121.1	114.3	111.4	96.9	206.2
4920	198	190.6	177.5	165.8	144.4	130.5	124.5	112.4	108.8	97.8	205.4
4950	197.2	191.3	181.4	164.9	146.7	132.6	121.9	115.1	107.6	99.8	206.7
4980	196.4	190.8	175.2	162.1	147.4	135.1	124.1	110.6	107	100.9	202.5
5010	200	188.8	178.3	163.2	144.2	135	121.2	118	106.2	97.8	206
5040	197.4	195.2	181	159.9	146.3	133.4	120.1	112.6	107.2	97.3	208
5070	197.4	192.8	178	158.6	145.9	133	124	113.8	106.2	97.8	207.6
5100	194.6	190.9	178.4	162.5	145.8	130.7	122.4	114.3	108	98.2	207.7
5130	197	190.9	176.8	160.6	146.5	132.7	121	117.1	106.6	98.6	207.5
5160	193.4	192	174.7	161.2	145.6	136	122.4	112.1	110.2	98	207.4
5190	196.1	188.7	178.4	166.2	147.4	130.9	120.7	109.4	109.2	99.1	206.9
5220	200.8	188.2	175.5	162.1	145.1	133.1	120.9	112.3	112	93.5	205.5
5250	195.4	185.9	180.8	163	147.3	130.5	116.7	113.1	108.4	98.9	207
5280	196.3	190.4	174.5	161.7	147.4	134.8	117.8	112.9	109.4	97.1	206.7
5310	194.4	187.4	176	161.2	143	134	121.9	107.6	106.7	100.2	205.5
5340	194.2	187.6	178.1	160.2	143.8	131.3	123.7	115.6	107.7	96.2	207.1
5370	196.9	188.8	176.7	161.4	144.8	129.1	122.6	113.1	108.7	100.6	208
5400	189.7	188.9	174.8	158.9	147.4	128.1	120.2	113.4	105.6	99.6	204.8
5430	194.4	185.9	174.8	160.4	142.7	132.2	121.8	118.5	109.6	99.4	204.8
5460	193.8	189.4	175.1	158.3	143.2	132.3	120.8	115.5	107.1	100.1	209.3
5490	193.3	188.1	174.3	157.9	141.3	131.5	115.8	114.8	108.3	98.3	206.6
5520	196.5	186.5	174.8	162.7	144.9	128	118.3	114.8	107.5	96.2	203.8
5550	194.1	188.6	177.4	162.8	142.4	131.7	121.9	114.2	109.1	98.2	205.7
5580	196.7	187.2	176.1	159.7	144	129.8	117.6	113.6	108.2	95.4	208.9
5610	193.4	188.6	174.8	158.7	143.6	128.4	121.3	114.8	105	98.4	208.9
5640	196	184.1	173.6	162.2	143.1	130	121.1	114.8	105.9	95.1	205.4
5670	194.7	190.4	175.4	159.2	143.3	128.9	118.4	113.6	104.1	97.5	209.7
5700	193.7	188.6	177.7	153.1	141.1	130.4	119.5	111.2	109.6	98.6	205
5730	196.2	184.6	174.6	161.2	140.8	131	117.2	113.5	107.1	97	208.6
5760	194.9	188.6	175.8	153.8	139.7	127.5	120.5	115.4	106.4	98.2	208
5790	195	186.3	172.2	161	139.7	131.8	122.9	111.4	107.1	96.8	209.6
5820	193.1	187.6	172.4	162.4	143.3	126.1	119.9	113.8	106.4	98.1	207.4
5850	191.4	187.4	171.2	157.3	141.6	130.7	121.5	111.5	108.5	98.6	208.3
5880	191.8	185.1	173.8	157.4	141.9	126.3	121.2	114	105.9	99.7	206.1
5910	192.3	188.8	172.2	157.2	141.1	131.2	118.4	113.3	104.1	99.3	208.9
5940	190.7	189.8	175.5	155.6	141.1	129.3	119.8	112.2	105.7	98.7	208.6
5970	195.2	185.8	171.8	158.2	139.2	130.1	119	113.6	104.5	100.5	207.8
6000	191.1	187.7	172.4	155.6	138	132.3	120.4	109.6	104.1	99	207.7
6030	191.6	185.1	170.1	155.5	140	124.7	118.7	114.4	106.6	97	202.1
6060	190.1	184.6	170.9	155.3	141.5	127.8	121.9	113.3	107.9	97.4	207.6
6090	190.6	186.7	174.5	152.7	142	125.3	114.7	110.6	105	99.2	207.2
6120	191.9	186	171.1	155.9	139.2	127.2	120.3	112.8	104.5	98.7	207.2
6150	190.5	188.1	171.4	156.9	140.8	128.2	122	113.9	102	98.4	206
6180	192.6	182.6	169.2	152.7	137.5	125.1	118.7	113.6	105.9	99.1	207.4
6210	193.7	185.1	173.3	153.1	139.1	125.9	116.7	110.8	108	98.3	207
6240	192.4	183.6	169.9	153.1	141.1	129.7	116.2	109.8	101	95.8	205.7
6270	189.9	184	170.1	157	137.8	130.2	117.4	111.7	106.6	97.6	203.3
6300	193.7	182.5	168.8	153.8	136.5	128.6	119.2	113.2	106.6	97.5	209.3
6330	188.2	187	171.3	156.6	142.1	130.5	116.6	112.1	106.1	98.3	204.4
6360	192.1	183.2	171.3	151	139.9	127.3	116.3	110.5	104	99.6	204
6390	190.2	177.9	170	153.5	135.9	127.4	121	109.8	106.5	99.2	207.3
6420	192.3	186.3	171.6	153.4	137.4	128.4	117.4	111	108.2	98.7	209.1
6450	190	184	168.8	150.7	134.4	126.2	115	113.9	106.8	100.3	206
6480	188.9	184	170.4	150.9	135.7	123.7	117.9	110.3	107.6	95.7	204.2
6510	190.6	181.9	171.7	153.7	141.2	126.4	122.5	111.6	106.8	98.9	207.3
6540	188.1	184.8	170.3	154.4	136.5	128.4	116.8	113.4	102.6	94.7	211.3
6570	188.7	182.9	169.8	154.3	139.7	125.2	119	114.8	103	99	205
6600	190.8	180.2	164.9	153.2	138.2	128.7	116.2	112.2	105.9	97.5	203.4
6630	190.9	179.2	171.4	148.7	135.1	128.9	116.3	114.3	104.5	98.7	205.8
6660	188.7	182.3	164.9	155.8	133.8	123.8	117	109.8	105	101.2	200.6
6690	189.1	180.6	167.2	152.4	134.4	128.7	118.6	111.8	110.7	99	207.3
6720	189.2	182.5	167.8	151.6	135.4	128.5	114.6	111.6	108.4	99.5	203.5
6750	189.5	183.1	168.6	154.1	135.1	123.7	115.3	109.7	104.4	97.4	203.4
6780	189.7	181	165.9	153.2	137.3	125.2	115.2	113.6	108.7	98.4	204.8
6810	189.3	181.3	166.8	153.9	140.6	129.5	120	110	108.1	101	204
6840	188.1	179.5	171.6	151.3	134.1	124.2	120	110.8	107.1	98	203.6
6870	185.5	183.1	165.7	150.5	136.2	123.8	115.2	107.8	101.9	98.4	206.2
6900	187.3	176.7	164.8	152.9	136.9	125.2	120.2	114.4	106.8	93.5	208
6930	188.4	178.3	167.8	149.6	136.5	124.8	117.5	110.1	105.6	98.6	201.8
6960	188.6	180	167.6	149.7	137.4	122	117.1	110.9	105.7	96.5	202.4
6990	187.8	179.4	164.7	149.5	135.1	118.9	118.9	113	105.1	99.1	207.1
7020	190.1	182.3	164.3	150	133.5	126.9	114.5	109.1	100.7	100.1	210.5
7050	185	182.1	166.3	149	135.8	126.8	118.4	111.3	106.7	95.8	204.9
7080	186.9	183.4	165.6	148.6	130.8	124.8	115.1	110.6	102.6	99.5	203.8
7110	188.5	181.9	164.2	147.9	136.9	126.1	115	112.1	104.5	100.2	208
7140	187.3	178.3	162.6	149.1	135.4	121.8	116.3	109.3	108.4	97.5	206.2
7170	189.4	179.1	165.2	148.4	134.2	124.2	116.3	110.8	104.1	104.1	201.8
7200	189.1	178.8	167	147.7	134.8	122.3	113.1	112.5	105.3	100	206.1
7230	188.3	178.9	163.7	146.6	136.3	122.8	115.7	111.4	105.2	98	204.8
7260	187.4	179.8	168.5	148.6	136.2	125.6	115.8	109.7	108	95.4	204.7
7290	185.6	178.7	166.6	149.8	138.5	125.6	118.5	110.3	104.5	100.2	202.1
7320	187.1	180.7	164.9	149.4	136	123.4	116	114.5	106.7	99.3	205.2
7350	187	178.6	163.9	146.5	135.6	123.8	115.6	113.2	103.6	97.8	205.1
7380	185.4	175.9	163.3	148.3	133.4	122.8	114.7	113.2	109.6	99.7	201.7
7410	186.8	173.9	164.7	146.5	134	126	115.9	110.2	106.9	99.7	205.2
7440	184.6	178.6	163.8	147.3	133.4	122.1	121	112.4	104.8	98	202.9
7470	185.8	182.3	165.7	150.4	135.2	119.9	116.3	110.8	106.4	94.8	203.3
7500	187.6	176.7	161.4	151	134.9	119.6	116.8	107.6	103.1	100	205.8
7530	184.5	176	162.2	148.4	129.2	123.7	113.6	109	106.2	96.7	203.8
7560	185.3	178.3	161.6	148.1	132.5	122.2	116.6	112.6	107.4	97.8	202.4
7590	184.8	176.1	163.8	149.9	132.7	122.5	111.9	113.8	102.3	98.2	207.9
7620	188.4	176.2	162.7	149.4	132.4	122.6	115.8	110.5	107.4	98.5	204.9
7650	185.1	177.3	160.4	151.8	132.5	121.5	111.9	109.1	100.9	98.6	205.3
7680	185.6	178.4	161.9	146.6	135.5	122.2	112.7	113.2	105.9	97.2	204.3
7710	185.1	176.1	160.9	142.3	133	120.2	113.7	105.6	103	96.6	207.4
7740	181.3	177.9	160.3	143	133.8	125.3	117.9	107.6	103.6	97.5	204.9
7770	187.4	175.8	161.5	146.3	136.1	122.5	116	107.2	106.7	100.8	204
7800	184.6	179.8	162.9	147	131.8	123.6	117.5	108.6	103.9	96.1	204.3
7830	187.7	180.1	161	148.2	132.9	123.1	116.7	104.9	102.5	100.6	204.6
7860	184.5	176.3	157.8	143.6	132.2	120.2	119.1	108.9	104.8	97.2	204.6
7890	185.8	177.6	161.9	144.6	130.4	122.3	115.6	108.1	104.4	98.7	203.3
7920	182.6	176.8	162.8	150.6	135.1	127	111.2	109.1	102.6	94.8	208
7950	183.1	175.7	160.5	146.4	135.6	123.6	115.2	109.9	103.8	98.8	205.1
7980	182.9	176.2	159.1	143.4	132.2	120.6	113	111	101.8	98.7	207.9
8010	182.9	178.1	161.1	143.2	131.6	122.2	112.1	108.1	103.7	94.4	206.8
8040	182.3	174.1	158.7	140.7	129	117.9	115.2	111.4	103.9	98.8	201.8
8070	181.9	178.1	160.5	147	134.9	122.3	117.2	106.5	106.8	98.2	206.6
8100	181	177.1	159.2	146.7	135	123.4	111.4	106.9	106.1	98.6	204.8
8130	180.3	176.2	158.1	147.8	131.5	121.2	114.5	109.1	104.8	99.5	206.6
8160	184	176.4	160.7	144.2	129.5	124.5	113.8	109.3	102.3	101.3	203.3
8190	182.7	173.1	161.5	146.6	132.8	123.9	110.8	109	104	96.2	201.5
8220	184.2	175.7	160.9	145.3	130.1	120	111.8	107.1	106.7	98.9	202.3
8250	185.4	172.5	155.8	142.2	128.1	123.6	116.1	107.2	107.5	97.7	200.5
8280	182.7	173.5	160.7	144.9	130.6	122.2	110.4	108.3	104.5	101.8	203.6
8310	182	175.4	159.1	141.6	129.1	122.1	110.9	108.9	103.1	95.5	201.8
8340	182	174.2	162.9	141.7	131.8	122.5	113.2	110	104.6	100.7	204.2
8370	178.8	174.2	158.8	141.5	127.7	122.9	112.8	108.9	104.6	100.6	202.6
8400	181.3	169.7	158.8	145.2	129.6	121.2	117.4	107.3	106	100	203.3
8430	182.7	171.6	159.7	141	130.2	121.5	109.6	111.6	104.6	96.2	203.2
8460	180.4	175.7	157.5	145.8	129.8	120.9	115.8	109	104.8	99	202.2
8490	182.7	170.3	155.6	141.6	128.3	121.7	112.3	109.3	101.3	101.4	204.6
	181.1	171.8	162.3	142.7	133.2	119.4	109.4	109.5	103.3	97.6	205.1
	183.1	171	156.7	142.9	127.9	121.8	111	106.3	107	101.5	198.5
	181.4	170.3	159.5	143.2	128.2	121.6	112.4	106.5	102	95.2	203.6
	180.4	172.1	156.8	141.8	131.7	120.7	114.5	104.2	100.9	97.4	202.6
	179.9	176.6	158.8	146.8	128.4	120.9	112.9	112.1	106.5	99.6	199.8
	180.8	170.7	153.5	140.7	128.1	121.8	111.1	110.3	104.9	100.9	203.6
	177	169.6	154	137.7	127.4	118.6	111.9	108.7	106.5	96.9	203.2
	179.8	174.9	157.4	143.8	128.2	118.6	114.2	109.2	107.8	99.2	202.9
	177	169.1	155.2	144.2	128.3	117.5	113.1	108.6	102.6	97.7	204.8
	178.2	170.7	155.9	140.5	128	118.1	112.2	107.5	105.3	98.7	204.2
	181.3	172.3	158.3	138.7	130.8	123.7	114	106.7	106.1	99.5	204.1
	179	173.9	155.7	142.4	130.6	123.1	114.4	108.7	102.9	99.8	202.4
	179.6	171.5	159.1	144.1	127.6	116.4	114.9	106.5	108.2	95.3	201.1
	179.5	177.1	156	141.4	128.8	123.4	114.4	110.3	106	100.8	200.7
	180.8	170.8	152.3	139.3	127.7	116.9	110.9	109.2	106.5	97.7	203.5
	178.5	170.7	153.2	141	125.7	120.4	108.3	110.2	103.1	97	202.3
	181.4	171.3	157.5	144.9	126.4	121	111.4	105.3	101.6	98.3	200

## Sheet: Fig1C
time (s)	5000	2500	1250	625	313	156.3	78.1	39.1	19.5	0	no NAD
30	213.3	215.1	213.3	209	209.7	204.2	204.1	204.6	207.8	134.1	207.7
60	216	212.3	212.2	208.1	212.1	207.7	207.7	206.1	210.1	126.6	202.2
90	216.9	211.7	211.3	206.2	209.8	204.5	207.5	204.2	203.3	122.1	205.5
120	212.3	211.1	210.3	214.5	208.6	204.7	206.4	201.9	195	121.4	206.8
150	216.7	212.9	207.9	209.6	214.1	203.7	200.7	202.6	187.2	118.7	206
180	216.5	215.8	210.1	206.1	210.8	203.6	204.9	196.1	186.2	112.7	205.5
210	209.2	210.5	214.8	207.1	208.7	202.1	201.1	191.7	178.5	108	204.4
240	212.9	212.6	208	211.3	206.6	206	201.4	188	174.5	112.4	199.9
270	212.7	208.8	206.7	209.5	204.6	204.2	198.7	185.9	171.1	112.8	205.1
300	215.1	212.6	213.2	209.6	204.9	201.1	197.1	182.8	164.2	105	204.6
330	211.4	208.5	207.6	205.2	202.5	197.8	191.9	180.7	158.3	107.2	203.7
360	210.9	209.8	205.7	204	200.4	202.1	189.2	176.2	158.2	105.8	198
390	208.3	207.4	208.1	202.8	200.3	197.3	191.3	172	153.6	108	203.7
420	208.4	210.2	210.5	205.1	198.9	196	186.9	174.4	152.3	104	200.3
450	210.4	208.4	204.3	206.1	203.4	195.3	184	169	151	103.7	202.3
480	211.1	209.8	203.2	206.3	201.2	196.6	184.1	170.5	147.8	106.4	202.9
510	207.4	206.4	207.5	207.6	202.5	194.8	182.3	165.5	144.1	110.5	203.9
540	212.4	206	201	202.3	198	192.9	179.1	164	138.7	104	199.7
570	212.6	208.2	206.4	204.7	200.7	191.2	178.3	157.9	142.7	104.7	198
600	210.7	208.3	208.9	206	199.5	189.8	175.7	159.6	137.8	111.6	203.1
630	205.1	205.7	203.8	204.8	194.7	185.7	171	156.8	136.3	105.1	203.4
660	207.6	206.4	206.5	203.7	194.3	185.6	172.2	154.5	131.8	107.8	202.1
690	210	206.6	204	200.2	197.6	185.5	168.4	149.7	133.3	106	205.1
720	209.4	203.5	203.8	200.2	198.7	185.5	168.4	148.7	135.1	106.9	199.9
750	206.2	206.8	204.3	197.4	195.5	185.7	165.9	147.6	129.8	105.3	202.7
780	208.2	210	201.8	200.2	191.2	179.1	164.6	147.3	135.4	105.3	201.6
810	206.8	205.2	201.1	198.2	192.5	179.1	162.9	147.8	129.1	104.7	200.3
840	206.5	204.2	204.3	199.6	191	179.8	160.8	145.2	128	104.4	198.5
870	209.8	202.5	204.4	197.2	189.2	181.2	162.5	143.2	126.5	103.4	196.2
900	208	204.9	201.6	196.5	192.3	180.2	157.5	142.6	129.1	104.4	198.8
930	207.4	203.6	200.9	199.2	186	176.2	156.3	143.2	126.7	99.9	202.2
960	206.6	205.3	203.3	194	189.3	173.3	157.5	139.1	127	104.5	202.2
990	206.4	206.9	202.5	196.3	185.6	173.3	157.7	140.5	124.5	104.3	200.2
1020	208	202.9	201.6	197.8	189.3	175.7	152.9	137.4	125.8	105.9	201.2
1050	205.2	203.6	206.5	193.9	188.2	170	151.8	135.6	122.5	106.7	198.7
1080	206.8	202.3	199.3	195.6	186.4	168.4	159.9	137.5	124.1	102	198.1
1110	202.8	203.2	200.2	195.1	184.3	170	151.4	136.1	122	102.6	198.5
1140	201.9	200.5	198.9	196.6	183.8	164.4	151.8	136.8	121.8	105.7	202
1170	206	206.1	201.4	195.8	184.6	165.1	147.6	136.8	121	100	205.9
1200	208.1	205	204.2	190.7	183.9	166.3	149.7	138.8	122.7	102.1	199.5
1230	208.3	201.8	203.5	191.3	180.1	164.4	144	133.5	124	101.7	197.4
1260	204.6	204.7	199.4	193	178.8	165.3	145.3	128.9	121.7	102	200.1
1290	205.7	202.6	197	189.1	179	166.2	147.1	128	115.9	105.6	199.5
1320	204.4	203.8	198.8	192.7	181.6	161.6	146.7	128.4	117	103.8	200
1350	205.6	201	199.7	188.3	177.3	160.4	143.1	135.1	119.6	102.7	194.5
1380	204	197.4	195.2	188.3	180.4	163.8	139.3	128.6	124.3	98.7	198
1410	204.1	201.5	196.5	191.8	176	160.6	143	132.2	119.6	103	195
1440	203.3	199.3	199.3	190.4	171.1	159.3	141	126.2	117.5	102.8	195.2
1470	205.8	201.8	195.3	189.7	178	157.2	142.1	131.1	117.7	106.9	197
1500	200.9	200.8	196.7	188.1	175.3	154.2	139.3	129.3	120.6	100.5	200.7
1530	208.3	196.7	197.9	187.6	173	161	138.6	127.1	121.1	99.7	198.9
1560	205.4	200.7	195.5	186.9	180.6	154.6	139	128.9	121.3	104	193.4
1590	206.3	201.4	195.4	188.7	171	153.7	136.9	130.4	116	104.2	195
1620	199.5	202.4	194.3	184.1	176.5	155.7	137.8	130.8	113.9	106.8	200
1650	203.7	199	192.3	184.9	170.7	151.1	137	130.2	118.8	103.9	194.7
1680	204.8	199.3	194.2	181.7	172.6	150.8	137.2	126.5	116.1	104	198
1710	203.8	196.4	193.8	181.7	169.4	150	138.4	126.2	116.5	107.1	198.5
1740	204.3	197	193.2	185.5	169.6	150.5	134.3	125.6	111.6	103.1	198.5
1770	205.4	198.3	192.5	185.2	165.5	146.9	133	123.4	113.5	102.1	197.2
1800	204.8	202.7	191.1	182.7	163.8	147.8	132	123	115.2	102.1	190.4
1830	206.1	196.5	192.8	183	167.1	152.9	131.9	127.5	114.3	102.3	196
1860	207.9	200	191	181.9	164.9	144	132	125.1	119.3	103.8	199.7
1890	201.7	199.7	191.3	180.5	165.7	150	131.3	120.5	113.4	101.8	194.3
1920	201.1	198.7	189.1	181.6	167.2	149.2	137.9	123	116.7	97.3	198.4
1950	202.4	197.8	190.6	181.1	164.4	148.5	130.1	124.1	114.9	102.8	194.6
1980	202.8	198.9	194.4	182.1	165.7	151.8	135	120.2	114.5	102	192.1
2010	204.9	195.2	196.4	181	167.4	144.1	134.2	123.6	113.6	102.6	195.3
2040	202.7	196.3	189.1	180.3	162.1	142.6	132.2	123.5	117.2	101	195.2
2070	204.3	198.6	187.8	182.1	161.8	144.4	135.5	120.9	114.1	101.7	193.7
2100	199	192.8	189.1	178.3	161.5	142.2	129	122.8	114.7	106	195
2130	202.3	196.9	192.1	178.1	160.9	143.8	133.5	118.1	111.4	100.2	198.1
2160	202.3	195.2	186.8	176.8	157.8	143.8	131.1	125.8	111	98.1	194.6
2190	201.1	195.3	186.9	178.3	158.7	144.3	123.8	119.5	110.2	97.9	196
2220	204.9	197.2	188.5	173	161.5	143.5	128.9	120.9	112.9	101.6	195.1
2250	201.4	198.9	191.3	177.9	163.6	144.9	129.3	117.3	111.4	98.5	194.4
2280	203.8	195.5	184.5	170.2	157.5	146.3	128.4	121.1	114.1	101	197.6
2310	202.6	196.2	183.9	174.5	155.8	142.6	128	115.4	113.7	102	192.2
2340	202.6	191.5	186.7	171.8	161.6	142.2	130.5	118.7	110.7	103.6	193.6
2370	200.9	191.8	185.6	174.7	161.4	138.7	124.3	119.5	114.4	97.4	193.8
2400	199.4	193.8	187.8	175.5	154.4	142.9	128.8	119	111.3	98.6	194.3
2430	199.5	194.7	191	176.6	154.9	140.4	126.1	119.8	113.7	100.9	194.4
2460	195.9	193.8	188.5	171.5	153	143.6	124.4	120	114	105.2	194.5
2490	197.7	191.2	184.5	173.6	157.3	142.3	125.6	119	112.5	103.5	194.8
2520	198.1	194.2	187.7	170.1	156	141.8	126.4	115.7	109.5	104.6	194
2550	201.6	191.8	187.4	172.1	155.8	137.5	127.5	119.1	107.8	101.5	195.8
2580	198	194.5	186.4	170.2	152.2	140.4	126.4	118	114	102.9	192.5
2610	202.4	194.6	185.5	169.7	154.4	139.9	120	117.4	106.4	106.7	196.7
2640	196.6	193	187.7	170.7	153.9	134.8	123.4	116.4	112.8	104.1	192
2670	192.8	193.5	181.6	171.4	152.2	138.8	127.5	118.4	110.8	108.6	194.6
2700	197.7	192.1	185.2	170.1	152.6	138	120.5	110.5	111.2	100.5	194
2730	197.4	194.7	182.7	169.7	149.2	140.8	125.3	116.1	109.9	102.8	194.1
2760	198.2	190.3	185.4	173.8	153.1	137.6	127.2	115.8	112.5	104.6	192.4
2790	200.6	190.6	185.8	169.3	152.3	136.8	127.1	122.2	111	101.3	191.3
2820	196	191.7	185.2	165.9	150.7	137.5	118.7	117.7	109.8	105.3	189.7
2850	196	193.4	183.1	172.3	152.8	133.7	124.4	121.2	110.6	101	194.7
2880	199.8	190.8	184.6	170.1	147.2	134.2	123	114.8	109	99	193.5
2910	199.5	192.6	182.1	169.9	153.9	130.6	120.4	113.9	112.2	98.6	195.6
2940	195.6	188.6	181.4	166.3	144.5	132.1	122.4	117.3	108.9	100.3	194.1
2970	197.4	192.1	181.6	164.7	151.2	131.8	127.5	115.4	108.9	102.4	190.9
3000	193.9	193	179.5	164.7	149.5	133.4	121.9	115.6	109.8	101.1	190.9
3030	193.2	191.8	179.8	168.3	146.8	131.7	120.6	111.8	107.7	100.1	186.9
3060	195.1	189.5	178.5	167.1	142.3	133.2	125.9	117	108.3	99.6	192.6
3090	197.6	189	182	167.3	149.6	133.3	123.2	112.2	108	101.3	196.5
3120	193.8	192.6	182	164.6	147.6	127.1	120.7	115.7	110	102.7	192.9
3150	198.5	185.2	177.1	171.6	143.2	129	120.1	115.9	106.9	100.9	195.6
3180	194.6	187.9	180.1	162.9	146.1	135	122	112.8	110.6	101.2	192.2
3210	196.3	189	181	165	144.4	132.6	118.8	115	109	100.3	189.7
3240	195	187.8	175.4	165.4	147.1	127.2	121.4	116.7	110.9	96.9	195.5
3270	192.2	187.9	179.5	162	141.7	129.3	123.6	108.6	106.8	99.8	185.7
3300	192.2	186.5	178.7	165.6	145.7	138.5	120.2	114.7	108.8	101.7	188.7
3330	196.3	191.3	178.4	162.1	147	132.2	122.9	117.3	104.5	101.4	192
3360	195	187.1	178.4	165.4	144.6	136.3	120.4	116.5	110.4	100.3	190.3
3390	192.1	189.6	181	160.4	140.5	130.7	119.9	115.8	113.1	101.7	188
3420	189.9	187	174.7	162.4	139.5	132.1	114.1	113.3	105.6	101.9	192.2
3450	189.7	189.4	176	160.8	143.8	127.8	115.3	114.7	112.9	101.5	187.4
3480	191.8	189.3	177.9	162.1	144.8	131.3	120.8	112.8	108.2	98.5	191
3510	192	185.3	174	156.3	138.6	125.8	119.6	114.1	107.6	96.3	193.9
3540	192.5	188.5	176.1	163.4	142.3	127.1	119.6	116.4	107.9	100.7	192.9
3570	193.5	189	173.6	158.3	143.4	129.6	120.5	112.6	109.8	100.2	191.9
3600	193.5	188.5	175.9	162.6	146	130.9	117.9	114.2	109.3	101.6	190.4
3630	193.9	184	172.8	162.5	140.5	126	116.3	117.5	109.2	98	191.1
3660	189	185.3	177.7	159.7	141.2	127.6	126.5	114.5	106.1	105	190.6
3690	189.9	183.4	173.9	159.8	141.7	132.7	119.7	112.1	106	99.4	191.9
3720	195.8	182.3	172.1	159.9	139.8	128.2	119.1	107.4	111.9	98.1	189.6
3750	194.4	185	170.6	158.1	137.3	126.1	116.7	116.6	109.2	99.3	191.7
3780	189.6	184.2	177.1	159.4	136.2	129.5	118.7	108.5	110.2	99.6	188
3810	190.2	182.9	173.9	157.8	140.6	131.7	121.3	115	104.5	100.9	190.1
3840	190.9	180.2	170.3	157.2	140	133.3	113.5	109.8	105.2	101.3	190.1
3870	188.4	183.8	169.2	151	142.4	123	117.4	114.6	107.4	98.5	189.4
3900	191.6	183	172.8	154.4	140.2	128	116.6	113.9	109.9	96.9	185.5
3930	188.1	184.5	175.1	156.9	135.9	123.7	118.1	116.1	107.8	98.5	187.2
3960	193.5	181.4	172.1	156.1	139	127.4	118.4	112	110.3	100.9	188
3990	191.3	184.7	173.9	157	139	124.4	116.9	112.5	110.3	99.3	187.6
4020	192.9	186.1	168.4	155.7	142.2	123.3	117.4	114	107.9	98.9	185.5
4050	189.9	180.9	171.5	156.8	137.1	124.7	116.8	109.1	108	99.1	190.4
4080	187.3	181.7	168.9	155.7	138.5	125.5	114.6	111.3	107.2	99.2	185.1
4110	188.3	177.7	167.3	154.4	135.2	125.9	112.3	114.5	110.5	99.6	192.1
4140	189	179.9	169.8	154.6	136.3	126.7	117.2	107.3	106.7	93.9	187.4
4170	186.8	182.1	169.3	157.5	135.6	124.8	119.6	108.1	112	104.1	185.5
4200	186	181.4	164.6	155.4	135.5	123.6	117.9	108.4	114.2	100.9	185.5
4230	186.3	181.1	170	152.6	135.6	128.5	118.2	115.6	107.9	96.5	185.5
4260	185.5	178.3	167.1	152	135.2	127.2	116.9	113.7	107.8	99	187
4290	191.6	176.8	168.2	152.7	136.5	126.3	119.2	109.5	109.5	97.2	182.9
4320	184.8	178.6	171	151.9	132.7	126.4	117.3	114	109.1	103.2	184.3
4350	188.6	179	169.6	153.4	136.3	120.7	119.5	109	109.8	101.7	187.2
4380	186.5	180.2	168.1	150.3	135.5	122.3	115.7	109.5	106.4	103.6	185.9
4410	189.3	177	163	152	136.8	122.5	113.7	114.2	109.1	99	188.7
4440	185.1	178.8	161.8	151.2	131.8	124.3	118.5	113.6	109	102.6	184.9
4470	184.4	180.9	166.8	151.3	133.1	121.2	109.5	108.9	108.6	98.8	186.3
4500	188.4	178.3	166.8	151.6	134.6	118.8	115.4	107.5	100.1	100.1	186.2
4530	185	179.7	164.5	152.6	134.4	123.6	115.9	111.1	107.1	101.6	184.8
4560	191.4	175.5	168.1	151	136	126.5	118.1	111.9	104.3	102.5	185.4
4590	189.6	176.5	168.4	153.4	135.2	123.4	111.5	108.3	106.3	96.6	188.8
4620	185.4	176.3	163.2	151.1	136.9	124	113.7	108.6	103.3	101.2	186.8
4650	184.9	174.6	164.3	148.7	136.1	120.4	110.5	114.1	103.5	98.4	180.3
4680	182.2	173.5	167.5	153.4	131.1	124.8	114.7	111.5	108.3	106.6	187.8
4710	185.4	175.6	159.1	145.8	137.9	125.8	117.3	114.9	103.8	98.8	187
4740	185.1	178.4	166.9	151.6	136.4	126.1	119.8	111.3	105.9	101.9	187.7
4770	180	176.4	162.4	152.3	137.4	127.4	117	110.8	107.2	100.7	186
4800	183.2	180.1	169.2	150	133	123.1	116.4	109.6	111.1	106.8	181.8
4830	186.2	174.4	167.5	148.2	135.1	121	112.7	111.5	107.3	95.1	182.7
4860	184.3	172.2	161.1	146.9	134.6	120.1	117.4	110.1	104.2	102.6	184.2
4890	182.5	175.3	167.8	151.4	133.8	121.7	117.4	112	104.9	101	185.8
4920	180.6	175.3	165.4	145.8	132.8	118.9	117	111.2	103.7	104.4	186.2
4950	180.7	172	161	151	131.6	121.7	116.9	106.9	107	98.6	184.8
4980	178	171	160.5	151.1	132.1	117.7	117.9	111.1	107.9	100.5	180.2
5010	183.1	175.6	162.3	146.8	132.1	122.6	112.1	113.4	103.1	98.3	184.2
5040	184.4	174.3	159.5	147.6	132.8	120.1	114.5	110.4	107.9	97.3	181.9
5070	183.3	173.9	164.2	152.1	131.8	119.6	116.8	111.5	111.7	98.6	182.6
5100	180.9	174.6	161.1	139.4	134.1	119.1	113.7	104.7	108.5	99.9	183.4
5130	184.1	172.4	161.3	145.1	129.7	121.1	112.3	113.9	109.1	100.9	185.5
5160	181.6	173.4	163.6	145.1	133.6	125.7	111.7	106.4	106.3	102.4	179
5190	180.7	178	160.7	147	133.4	122.7	115.7	110.3	107.4	101	184
5220	180.5	170	158.5	143.4	137.7	121.4	116.6	109	104.4	100.9	186.5
5250	181.4	174.8	157.7	147.3	133	121.3	118.2	103.9	109.2	98.5	181.5
5280	178.3	173.4	159	145.5	133.6	120.8	114.8	111.4	110.8	103.7	182.7
5310	177.7	167.7	158.4	143	128.5	120.1	114	109.8	103.2	102	186.6
5340	181.4	171.4	159.2	142.3	129.4	122.5	114.6	108.7	106.3	100.3	185.3
5370	178.1	168.6	157	142.9	130.3	123.7	111.2	106.9	106.7	100.3	177.3
5400	178.2	170.7	159.5	144.5	126.4	120.8	116.3	110.3	106.3	98.9	186.3
5430	177	169.1	153.1	143.2	131.1	118.2	111.4	115.2	109.7	99.7	182.4
5460	180.8	168.8	160.8	145.6	128.8	121.5	113.2	109.8	104.4	98.6	184.5
5490	181.1	175.5	159.7	142.1	130	121.5	119.6	111.2	101.9	98.9	182.7
5520	180.5	172.6	156.6	145.1	130.5	124	111.9	111.5	105.9	97.2	183.3
5550	184.2	170.7	157.4	143.7	128.1	118.2	112.4	109.6	108.4	102	182.9
5580	179.2	171	157.3	141.3	129.4	118.9	114.2	107	110.8	98	181.6
5610	183.2	168.1	155.5	145.9	128.1	114.9	105.8	110.9	105.3	102.1	180.5
5640	179.8	169.8	153.7	140.4	130.4	119.9	116.2	108.4	106.1	100.1	179
5670	180.9	170	155.9	144	127.3	120.5	111.1	108.5	101.7	97	174.9
5700	173	169	155.5	138.3	129.2	119.8	115.2	110.4	106.3	99.6	186.5
5730	175.3	169.5	159.7	139.8	125.7	119.3	113.1	107.1	104	97.2	185.2
5760	178.9	169	156.5	142.4	126.5	118.4	109.1	106.6	103	97.7	181.8
5790	178.7	170.7	155.9	141	126.1	119.1	110.6	111.3	101.6	101.1	186.6
5820	175.9	170.9	157	143.6	126.3	124	115.5	108.6	104.4	100.1	181.7
5850	175.2	168.2	153.3	142.8	124.9	118.8	115.5	104.2	108.2	100.9	182.7
5880	177.4	168.3	157.6	141	133.3	121.1	107.1	112.5	103	103.7	185.6
5910	176.9	167.3	153.9	142.1	130.5	118.3	109.6	111.9	104.1	102.6	180.7
5940	175.9	165.4	157.1	138.8	129.2	118.1	111.3	106.7	103.4	93.5	177.6
5970	171.6	170.3	153.5	141.7	125.3	119.5	115.6	107.9	108	104.3	182
6000	176.6	167.5	157.6	140.8	126.3	117	112.9	103.5	107.3	102	184.4
6030	172.3	169.2	153.3	139.6	127.3	114.3	111.7	109.5	108.8	100.9	176.8
6060	175.5	166	151.9	135.9	124	116.6	113.2	106.9	101.4	100.6	176.5
6090	171.1	162	153.2	138.5	126.3	115.2	113.2	108.8	105.5	101.2	183.5
6120	172.8	164.5	158.1	139.4	127.7	117.1	115.9	105.9	106.6	95.4	183.3
6150	175.4	163.2	152.4	134.1	125	117.2	106.7	107.8	102.4	101.6	178.2
6180	175.7	162.5	151.1	138.8	121.5	118.4	112.2	109.6	103.9	103.4	181.7
6210	174.6	166.7	152.3	140.9	127.4	116.8	110.5	108.7	104.6	103.5	177.9
6240	173.5	164.5	155.5	136.6	121.1	117.5	106.1	107.7	102.2	101.7	177.8
6270	172.5	163.8	151.6	139.6	126.7	119.3	109.8	112.2	106.6	103.4	176.4
6300	177	164.3	152.9	141.6	119.2	117.8	113.4	106.1	106	96.2	176.3
6330	175.7	161	153.5	139.7	127.9	119.2	110.4	107.9	104.1	102.8	174.8
6360	172.3	162.5	152.6	136.6	125.1	117.7	113.1	113.7	106.7	102.6	178.7
6390	174.1	161.8	147.9	138.1	127.2	112.2	112.6	107.8	104.2	102.5	174.8
6420	175.2	167.6	148.8	134.9	131	119.4	110.7	108.8	103.6	99.7	182.7
6450	170.1	159.1	154.8	135.2	125	115.9	111.8	111.6	103.7	97.4	174.4
6480	172.1	164.6	150.6	140.3	127.4	118	114.4	105.7	97.5	95.3	175.6
6510	170.7	166.3	151.3	137.4	126.8	115.2	115.8	107.9	104.2	101.1	179.7
6540	170.1	166.4	148.8	138.4	125.4	116.2	110.8	106.5	103.1	102.1	177.3
6570	170.4	161.1	155.7	138.5	124.4	114.5	114.8	108	101.7	100.9	177
6600	168.6	163.3	153	134.5	123.3	113.6	113.8	112.5	103.7	99.7	179.7
6630	171.6	164.7	147.6	138.7	123.4	120.8	112.7	108.4	108.1	102.7	176.4
6660	168.6	163.2	148.8	136.1	125	118.1	115.5	112.1	103.9	101.6	177.1
6690	172.7	164.1	146.9	138.8	120.9	120	110.2	110.7	102.1	103.9	174.7
6720	170	162.2	153.5	132.4	123.5	116.5	113.1	108.4	100.7	101.3	176.2
6750	166.4	159.5	151.3	139.6	128.9	121.3	113.4	109.6	104.4	102	178.7
6780	167.6	159	150.6	132.6	128.1	116.4	105.8	106.9	105.8	99.5	175.6
6810	169.9	159.7	149.8	138.7	122.2	113.4	109.9	114.8	109.5	96.5	172.4
6840	169.6	161.4	146.7	138.8	120.9	118.8	112.7	113.3	110.1	98.3	173.6
6870	169.4	159.4	152.7	136.5	125.7	119.2	106.8	106.3	106.2	98.9	175.2
6900	170.1	160.7	149.5	131.3	122.8	117.2	107.6	107.7	104.8	103.3	177.2
6930	174	161.8	155	135.2	124.8	116.7	108.3	104.1	105.3	98.8	175.8
6960	168.6	160.1	145.2	135.7	123.1	114.2	110.1	107.9	106	99.8	173.9
6990	165.6	161.3	147	132.5	124.2	111.6	105.4	104.4	102.3	99.4	175.1
7020	168.3	160.4	145.5	138	123.3	115.7	105.8	112.4	104.4	103.1	176.9
7050	164.2	158.2	144.3	132.8	124.6	113.8	108.6	109.6	103.9	102.3	172.6
7080	168.1	158.1	144.9	128.8	123.8	115.7	112.4	106.1	104	99.2	173.5
7110	169.7	161.3	146.4	133.4	118.7	117.6	110.3	111.8	106.9	98.9	172.1
7140	169.4	159.5	145.4	131.7	124.2	114.3	113.1	108.3	101.7	95.9	176.6
7170	163.7	156.7	150.7	138.4	125.3	112.2	111.5	108.5	109.5	97.4	175.9
7200	170.8	157.8	141.4	135.8	118.9	117.9	111.1	107.6	104.9	99.8	166.2
7230	166.6	158.9	150.4	134.6	120.8	117.9	109.4	106.4	103.3	103.9	176.5
7260	167.4	160	147.1	132	120	115.4	108.7	111.3	103.6	104.5	176.7
7290	164.8	158.9	144.6	131.7	122.9	116	111.7	109.2	101.9	97.2	169.2
7320	162.5	157.5	147.2	137.1	118.1	120.5	110.5	105.9	106.9	103.4	171
7350	165.5	157.4	145.2	133	124.1	111.2	113.9	104.1	105.4	101.8	172.7
7380	165.6	157.9	148.4	135	120.5	113	109.7	111	108.2	101.9	175.7
7410	167.1	156.3	144.3	131.4	126.1	116.4	109.5	104.6	103.8	101.3	179.6
7440	166.7	158.6	148.1	134.4	120.5	121.6	107.2	105.7	105.5	102.6	177.5
7470	166.3	156.5	144.8	131.8	118.2	115.6	110.4	108.7	104.5	98.3	174.6
7500	167.9	161.4	144.9	129	118.5	116.4	107.1	108.3	105.2	103	172.8
7530	161.9	154.3	144.6	131.8	120.3	115.7	108.5	108.8	106.5	99.7	170
7560	165.4	156.6	140.4	134.4	122.1	113.9	108.5	105.7	105.8	100.6	175.7
7590	164	152.3	147.3	126.9	119.9	117.8	111.4	104.8	102.5	97.7	172.9
7620	162.4	155.4	144	134.5	117.2	116.9	109.8	106.1	105.8	99.1	176.1
7650	169.7	153.4	144.8	132.8	122.2	117.4	106.4	110.7	105.7	104	176.2
7680	167.4	155.1	138.9	131.3	120.6	113.6	106.1	106.9	106.2	102.3	169
7710	164.1	163.1	144.7	133.2	121.1	116	112.1	106.2	106.1	102.3	171.8
7740	163	149.7	144.9	129.7	121.8	107	105.8	104.4	103	102.6	170.7
7770	164.6	151.5	139.9	133.2	121.3	116.7	108	105.7	104.4	100.9	173.4
7800	164.2	150.9	144.4	134	118.5	112.4	108	108.1	105.7	103.6	169.9
7830	160.7	157.5	138	135.9	116.7	111.7	107.4	104.8	105.9	102.8	169.3
7860	163.7	152.5	142.9	132.9	122.2	113.4	109	104.1	103.5	96.3	167.1
7890	169.9	154.4	141.7	133.2	117.7	115	110.4	105.5	106	97.7	174.2
7920	158.6	154.9	144.5	130.9	121.8	112.6	113.1	104.5	102.6	96.5	167
7950	161.9	151.6	145	130.1	113.8	114.2	112.3	102.9	104.3	101.3	170.5
7980	166.9	151.5	141.1	129.8	120.1	116.8	108.6	104.1	100.7	96.6	173
8010	158.8	151.5	141.7	131	127.4	110.7	110.6	107.6	101.8	103.8	169
8040	163	151.3	139.7	129.1	122.1	114.1	117.5	106.4	107	96.2	169.4
8070	163	153	140.3	131.7	115.8	118.3	110.1	104	101.6	101.4	171.5
8100	159.1	150.8	141.9	127	116.4	113.4	103.9	110.8	104.4	99.1	164.3
8130	158.9	150.1	145.4	127.7	116	113.6	110.7	107.2	101.2	102.4	167.4
8160	164.9	152.5	141.6	132.5	121.8	113.9	110.5	108.6	106.5	96.6	171.2
8190	161.4	151.2	144.3	128.8	124.3	116.9	110.4	105.7	104.9	98.3	164.9
8220	160	153.5	141.7	127.5	121.9	117	103.5	104.2	99.6	99.3	173.7
8250	163.2	144.2	137.6	135.4	120.9	115.3	107.1	102.4	100.9	98.4	171.1
8280	160.1	150	137.5	126.9	119.2	112.9	110.3	109.4	103.7	99.1	169.1
8310	157.6	154.7	142	130.2	118.8	114.1	109	109.3	107	98	170.1
8340	159.4	151.6	139.3	130.2	122.6	114.8	109.4	102	101.3	100.2	168.7
8370	155.8	146.9	136.9	130	120.1	117.5	106.8	102.8	105.5	97.1	168.4
8400	156.5	151.9	139.2	123	121.1	110.3	110.5	111.1	104.1	104.6	166.4
8430	158.8	153.8	135.3	130.1	118.8	113.1	109.7	108.7	102.9	99.2	167.4
8460	160.8	149.4	141.6	126.4	114.7	105.8	108.4	110.5	106.7	95.1	171
8490	160.9	150.2	144.8	132.8	119.5	114	102.7	105.9	100.9	98.2	165
	159.5	154	142.3	128	120	110.9	112.4	109	101.6	100.9	165.8
	154.8	149.9	140.6	131	117.7	109.8	111.3	105	103.6	100.7	164.9
	158.3	154.2	138	125.8	119.3	114.3	105.8	105.2	110.1	100.9	169.2
	160.2	150.5	137.5	127.5	115.5	111.5	107.1	108.8	101.1	104.2	162.5
	158.5	149.2	141.8	124.5	121.2	120.9	106.7	106	101.8	102.7	164.7
	156.9	151	140.1	127.1	118.6	111.2	108.2	104.9	102.4	105.2	167.5
	156	152.8	136.1	128.4	115.7	110.1	111.5	106.3	104.4	103.9	164.9
	158.3	149.1	135.4	127.9	117.7	113.7	107.1	106.7	105.7	98.1	170.1
	156.4	150.1	138.8	122.5	121	111.6	107.8	108.2	103.6	99.9	165
	162.9	143	137.6	128.3	119	112.3	113	104.1	103.4	102.4	166
	153.8	148.9	135.2	126.6	123.1	111.4	115.8	112	105.6	100.4	161.1
	156.9	146.3	134.9	120.7	117.1	111.3	108.5	105.6	103.4	99.4	171.2
	156.7	146.9	138	129.4	117.7	113.2	108.3	106.8	107.3	97.5	159.9
	158.1	146.4	139.1	125.8	122.1	113.9	107.5	107.9	105.2	100.8	166.4
	156.2	145.8	135	124.8	116.8	110.4	110.7	107.1	110.1	105.7	166.5
	156.9	148.5	139.1	126.4	117.3	116.6	107.2	104.9	105.7	97	163.9
	156.2	145.4	138.1	123.8	116.2	112.2	108.4	108.9	101	104.6	169.6

## Sheet: Fig1D
time (s)	5000	2500	1250	625	313	156.3	78.1	39.1	19.5	0	no NAD
30	199.6	198.1	194.6	191.4	196.5	191.8	198.1	195.2	195.8	113.5	202.3
60	200.1	196.6	194.5	195.9	199	193.1	198.4	197.7	198.2	109.5	195
90	200.6	199.1	196	195.3	197.5	194.1	199.3	197.6	199.9	110.2	204.1
120	198.4	196.4	195.4	198.3	197.1	192.8	196.5	198.1	198.3	108.2	200.3
150	200.7	196	196.4	191.5	197.4	195.7	199.7	196.7	195.5	105.9	196
180	202.8	193.7	194.3	193.3	195.9	197.3	200.3	196.3	200.1	106.1	195.9
210	201	194.7	195.8	195.1	199.9	194.4	196.9	197.6	197	104.5	196.7
240	200.6	195.5	199.1	193.6	194.1	193.9	199.5	195.1	197.5	103.1	198.4
270	203.1	198.5	195.2	192.5	198.5	196	200.1	196	195	104.9	199.7
300	197.7	196	197.7	192.3	198.5	193.3	197.5	197.6	195.9	100.1	197.5
330	202	195.7	196.7	196.9	195.6	196.8	197.3	196.5	196.5	99.6	199.6
360	197.7	194.1	195.7	194.1	198.3	192.1	195.5	196.6	196	100.4	197.7
390	201.1	196.8	195.9	193.6	197.4	193.5	197	198.3	194.1	103.8	196.7
420	200.3	198	196.4	191.6	197.3	192.7	195.1	197.6	191.8	102.5	198.3
450	196.7	197	196.7	196.6	198.1	192.9	199.7	192.9	191.6	97.2	192.9
480	197.8	198.4	196	196.4	197.9	191.4	199.6	196.6	197.1	97.6	197
510	199.9	193.8	197	192.5	195.3	192.9	196.5	198.6	195.4	100.7	198.4
540	197	198	196.3	189.6	196.4	195.1	198.4	196.5	195.9	97.4	203.7
570	197.3	197.6	197.3	196.1	196.7	188.5	196.4	195.6	193.7	102	199.4
600	198.9	193.8	191.6	194	196.1	193.6	196.5	191.3	196	98.5	198
630	196.1	194.6	193.9	191.5	195.2	191.6	196.1	199.6	192.9	101.4	196.5
660	195.5	197.9	193.4	194.1	195.8	193.2	196	199.2	192.6	96.9	196.3
690	197.2	199.1	194.1	192.6	191.9	189.3	193.6	194.2	192.9	99.9	198.9
720	199.9	196	193.7	191.5	197.1	194	197	192.8	195.3	99.1	196.6
750	199	198.5	193	196.6	197.4	188.8	197.9	189.9	191.6	95.4	201.2
780	197.9	197.7	197.1	193.1	192.8	191.4	192.6	191.5	192.1	99	196.2
810	194.3	199.4	195.7	189.5	196.6	191.3	197.6	193.3	190.1	98.7	196.9
840	198.3	194.5	198.6	190	194.7	193.3	193.2	195.3	188.3	98.6	193.4
870	196.6	197.2	193.8	190	196.3	190.9	194.6	200.2	193.4	98.5	200.3
900	196.8	198.3	195.2	192.9	194.6	190.9	193.8	192.9	191.8	98	195.2
930	195.4	194.2	193.5	194.3	196.5	191.1	195.3	193.7	191.4	102.1	198.6
960	197.5	196.8	195.8	191.6	197.9	194.9	193.7	195.5	193	94.1	197.3
990	197.3	191.4	196.8	190.1	192.8	188.3	195.8	190.9	188.4	99.8	196.2
1020	197	193.3	195.4	193.4	193.6	190	196.2	191.7	194.4	94.4	198.2
1050	196.6	195.5	192.4	192.8	196.5	195.4	192.5	194.7	189.5	99.6	196.8
1080	194.6	197.1	192.9	193.3	192.8	190	191.2	190.4	188.2	98.6	199.4
1110	195.1	191.7	192.7	195.3	194.7	195.2	194.9	196.9	190.6	94.6	196.8
1140	197.6	195.3	192.7	193.8	193.2	193.2	194.5	193.5	188.9	99.8	196.6
1170	196.4	194.1	193	189.2	196.4	194.1	193.8	193.7	188.7	97.4	192.8
1200	196.6	193.8	198.1	189.9	196.5	191.1	196	192.4	186.4	97.5	198.8
1230	196.1	198.8	194.9	192.7	195.2	191.1	192.7	195.9	189.3	97.4	192.8
1260	196.4	194.8	192.6	187.9	194.8	187.3	194.4	188.5	187.8	96.5	194.6
1290	200.4	194.6	194	192.5	193.6	187.9	193.7	190	187.6	97.7	195.4
1320	195.6	192.6	191.3	190.2	192.9	191.1	191.9	193.9	188.7	97.8	193.3
1350	197.8	193.2	193.3	191.3	193.3	189	193.9	186.9	189.6	94.6	199.8
1380	199.7	190.4	192.2	190	192.1	189.8	192.8	192.2	188.5	95.5	195.7
1410	197.2	197.1	191.9	189.6	192.8	193.4	195.1	189	189.1	94.7	197.3
1440	193.5	192.8	193.9	192.6	195.8	188.6	193.2	192.4	187.7	97.3	196.1
1470	194.7	195.8	191	186.9	195.5	194.9	192.9	190.9	188.7	100.1	196.1
1500	197.6	194	192.1	187.8	194.4	191	192.1	194.1	187.8	93.2	195.4
1530	198.9	193.6	192.3	192.1	193.8	190.9	197.6	191.9	185.3	95	195.6
1560	198.7	194.4	190.5	191.9	192.7	190.5	194.7	193.5	188.9	95.4	196.7
1590	194.7	199.6	192.4	192	193.6	190.6	194.6	189.5	188.2	95.2	195.7
1620	195.6	196.2	195	189	192.2	190.6	191	189.9	189.3	94.8	195.5
1650	199.1	193.1	191.5	188.3	194.8	189	194.4	188.5	185.5	93.2	192.1
1680	193.8	196.4	193	193.6	194.4	190	192.6	194.9	185	95.5	195.9
1710	195.1	195.1	192.3	190.2	191	192.1	193.3	195.7	188.5	98.1	198.1
1740	195	195.3	193.1	192.8	195.1	192.3	194.9	188.8	187.7	94.8	195.6
1770	199.7	192.4	195.3	191.7	193.5	188	197.4	191.3	184.4	96.2	195.6
1800	200.8	193.5	192.4	192.2	196.8	189.2	193	192.5	184.8	98.6	190.6
1830	196.7	196.9	192.1	191.5	191.6	189.4	193.5	189.8	185.3	95.7	197.6
1860	196.7	194.6	194.4	188.5	195.3	191.2	191.6	191.3	183.6	92.6	197.2
1890	193	191.5	191.3	192.1	193.4	193.6	189.6	189.1	184.3	91	195.6
1920	194.9	194.2	194	183.7	191	189.2	194.7	192.1	186.8	98.6	198
1950	193.8	195.8	192.4	190	191.8	196.6	191.2	192.1	183.8	94.2	199.4
1980	193.7	199.1	190	191.2	191.4	190.4	189.9	187.9	182.9	95.9	197.4
2010	196	194.7	195.1	189.5	197.2	190.6	193.2	188.4	183.7	97.2	197.4
2040	193.1	198.7	190.4	192.3	192.4	191.2	194.7	188.9	184.1	92.3	195.5
2070	198.5	190.3	190.8	188.8	193	193.4	191.4	187.3	186.9	93.7	192.3
2100	191.6	195.5	188.6	190.3	192.4	192.4	192.6	189.1	184.4	99.3	193.6
2130	192	196.4	192.9	187.4	191.6	191.5	193.7	190.7	183.6	97.5	195.7
2160	194.5	192.1	193.5	188.3	193.5	187.5	189.7	188.5	185.2	95	194
2190	196.2	189.4	187.9	189.5	194.5	189.1	188.8	191.5	183.5	96.7	193.4
2220	192.7	189.7	193.8	192.2	191.5	185.6	191.1	189.3	180	95.7	196.5
2250	193.4	194.2	191.1	185.1	191.5	187.4	191.2	187	179.8	94.3	193.4
2280	194.7	192.1	194	188.4	192.9	192.1	189	190.3	177.9	97.5	194.8
2310	193.1	193.1	189	190	192.2	188.1	188.5	184.4	180.6	96.1	199.4
2340	193.8	193.5	192	187.9	195.1	188.1	191.2	189.2	180	92.2	196.6
2370	194.9	188.7	194.5	190.1	192.1	190.3	190.3	188	181.2	97.4	193.8
2400	195.8	192.1	190.7	193	190.5	186.6	195	189.2	179.3	93.9	193.6
2430	192.2	193	189.9	187.8	188.5	187	192.7	187.9	179.2	97.7	192.8
2460	193.8	192.8	192.3	188.3	192	193.8	190.5	184.5	181.9	94.6	194
2490	193.3	194.4	195	192.8	190.8	182.3	189.7	185.2	185.2	95.5	195.5
2520	193.2	194.9	189.6	192.5	190	190.4	188.6	185.3	181.2	94.8	195.4
2550	196.9	189.1	189.4	188.5	192.6	189.5	191	188.2	181.5	94.9	193.8
2580	196.3	189.2	190.2	187.2	189.6	187.3	191.2	190.4	175.8	94.5	195.1
2610	194.4	190.8	191.1	190.8	192.9	189	193.6	186.4	178.9	92.4	190.5
2640	191	193.3	187.5	190.1	192.8	186.7	188.8	188.6	182.1	97.2	192.1
2670	197.3	189.1	192.5	187.1	187.9	180.7	188.9	190.1	182.1	96.4	194.9
2700	193.7	192	188.9	189.5	192.4	189.5	190.2	183	178.6	95.3	192.3
2730	191.3	192.4	192.5	189.2	188.6	188.6	190.5	189.3	181.1	97.1	194.6
2760	191.9	192.4	192.8	186.2	191.6	190.1	187.7	190	177.9	96.3	196.9
2790	195.5	190.7	193	187.8	189.9	189.6	186	191.2	176.5	96.5	195.8
2820	192.7	194.9	193.1	188.9	188.1	184.9	189.6	186.2	178.7	96.5	197.1
2850	198.2	192.7	189.5	190.6	193.3	186.3	191.8	185.6	182.4	93.4	189.9
2880	195.7	190	192.4	185.8	188.9	184.7	191.4	185.4	176.1	90.5	194.5
2910	195.9	191.1	186.1	184.5	190.8	190.8	188.6	188	180.2	94.5	193.4
2940	194.6	191.2	189.6	185.9	188.7	187	189.7	189.1	174.5	94.5	189.9
2970	192.1	190.1	191.6	189.9	190.4	183.6	190.8	185.1	173.7	96.5	191.7
3000	192	190.4	194.5	183.7	192.8	191.3	188.8	187.2	176.7	91.6	193.6
3030	194.3	189.7	195.5	187.7	190	186.7	192.6	186	178.1	93.9	193.8
3060	193.7	188.6	190.6	185.5	187.9	186.1	189.3	182.5	178.2	97.5	193.4
3090	194.7	190.9	187.6	185	188.1	183.8	190.3	181.2	177.6	93.8	197
3120	191.2	190.8	186.5	188.6	191.1	186.1	188.1	183.5	175	91	195.2
3150	191	193	189.3	186.8	189.6	187.9	187.9	184	174.3	92.5	195.4
3180	189.8	190.8	186.5	188.4	188.9	188.5	191.6	184.5	175.5	94.3	193
3210	195.4	193.3	189.7	184.2	190.2	185.3	191.1	186	172.7	99.2	192.5
3240	195.4	190	187.9	188.4	193.7	184.9	187.9	183.8	177.3	94.8	196.9
3270	191.8	191	186.3	187.3	187.5	184.5	186.2	187.1	174.8	93.1	194
3300	193.7	187.3	190.5	189.2	193.6	187.9	188.8	181.8	173	89.6	194.1
3330	196.6	195.1	186.3	193.5	193.6	183.8	188.2	179.2	175.4	98.2	196.6
3360	191.4	192.6	187.1	187.7	188.8	186	189	185.5	172.9	92.4	193.6
3390	195.4	190.3	187.8	184.8	191.2	185.2	188.9	185.6	173.6	94.3	191.9
3420	190.2	190.5	190.1	189.1	189.1	186.2	185.5	184.9	172.8	100.9	190.3
3450	192.4	191	193.2	185.6	189.4	185.3	193.4	185.3	174.8	96	194.9
3480	192.9	190.3	185.7	184.8	190.9	189.7	190.8	182.9	177.6	92.9	193.5
3510	190.5	194.5	188.7	186.2	187.4	185.6	186.2	183.4	172.6	96.5	194
3540	191.4	192.8	188.9	189.1	190.2	180	188.3	181.9	175.8	94.8	192.2
3570	192.8	193.5	189.7	190.5	190.8	184.6	191.5	184.7	179	96.2	193
3600	191	193.4	189.7	184	189.8	181.2	191.4	185.1	173.9	93.8	195.5
3630	190.5	189.1	189.1	188.3	185.9	184	187.6	183.2	172.1	91	193.5
3660	195.1	187.2	186.8	183.3	189.6	185.7	188.1	181.2	173.1	94.3	189.8
3690	188.2	188.2	187.9	182.8	187.6	183.9	188	182.9	170.6	92.9	194.4
3720	190.1	189	185.5	184.7	192.5	180.4	191.3	178.5	171.2	94.7	191.3
3750	190.7	193.1	186.3	184	189.1	185.7	184.9	183.7	171.1	93.6	195.4
3780	190.8	189.9	188.9	184.6	192.4	185.9	190.4	181.1	172.4	91.5	192.7
3810	191.3	188.5	189.4	188.3	187.7	184.5	187	184.4	173.1	95.6	194.4
3840	193.4	186.6	184.9	192.1	188.5	185.4	187.1	184.1	172.1	90.1	193.3
3870	190.8	189.3	185.3	185.5	187	183	186.5	183.8	172.3	95.4	195.4
3900	189.1	190.2	187.5	189	187.8	184.2	188.4	180.9	171.1	95.1	198.3
3930	191.5	188.2	187.4	188.8	186.8	180.2	187.2	183.9	170.1	96.8	192.6
3960	186.6	190.2	191.8	187.5	188.9	188.5	185.1	180.5	173.6	96.1	188.1
3990	191.3	186.9	190.4	184.3	190.4	188.6	186.4	180.2	171.5	99.5	195.4
4020	190.1	188.2	182.3	186.7	189.5	185.2	181.6	182.6	167.4	94.5	194.7
4050	189.8	189.2	184.9	185.3	187.9	179	184.9	180.6	167.5	97.4	197.3
4080	189.1	189.8	186.9	184.6	183.4	183.3	183.8	181.9	173.2	95	187.6
4110	187.4	186.9	187	189.4	187.2	179.4	184.8	181.7	167.4	94.5	193.8
4140	191.5	186.5	183.3	182.8	186.9	186.6	183.7	179.6	171.3	96.5	194.4
4170	186.2	191.5	187.3	189.7	191.5	187.1	189	181.5	166.6	97.8	194.4
4200	188.6	188.8	188.1	184.5	186.8	186	184.4	180.3	171.8	94.3	191.8
4230	184.2	189.6	185.7	182.2	186.8	184.8	185.4	181.7	168.6	95.5	188.7
4260	186.3	186	182.4	186.8	189.3	178.7	187.1	181.5	167.7	94.7	191.7
4290	191.3	187.9	189.8	187	187	183.9	187.7	179.4	164.9	93.1	192.4
4320	189.7	188.2	183.2	186.6	187.8	184.5	181	180.3	167.7	96.6	192
4350	187.3	183.6	188.6	185.2	187.4	185.3	184.6	180.5	166.4	98.8	196.7
4380	188.4	187	188.8	184.4	184.3	187.1	182.7	180.8	165.2	92.4	191.2
4410	187.9	190.2	190.3	189.2	184.6	185.4	181.2	179.4	165.5	94.3	194.4
4440	189.6	187.9	188.8	185.1	184.6	185.1	184.6	177.2	168.6	95.9	194.2
4470	188.4	189.1	190.5	180.1	187.6	187.4	183.5	177.6	167.7	95	190.9
4500	192.9	186	186.4	182.7	183.8	183.4	181.9	179.1	166.4	94.8	191.6
4530	184.9	187.1	185.8	182.8	187.6	184.5	182.2	177.8	166.3	94	190.9
4560	186.8	188.1	183.8	182.1	189	180.1	180.2	181.4	166.5	95.1	192.5
4590	185.4	186.9	189.7	182.7	183.8	183.5	185.8	177	165.2	92.2	194.2
4620	189.5	188.8	181.3	180.7	190.5	180.3	186.9	178.3	164.8	93.3	189.4
4650	188.2	184.1	189.5	182.9	184.3	178.3	183.1	175.2	162.7	95.7	188.8
4680	184.3	185.7	183.7	181.9	186.3	182.2	181.7	180.6	162.2	97.6	193.8
4710	186.6	183.4	181.6	187.7	186.3	186.4	184.5	177.9	164.4	98.4	192.5
4740	188.8	193.7	183.9	181.7	184.1	183.5	182.2	179.2	166.6	96.8	188.9
4770	182.8	185.7	188.3	187	189	182.5	178.2	178.9	167	94.7	190.6
4800	188.7	188.7	182.9	184.9	187.2	184.7	181.9	176.5	162.5	95.4	193.3
4830	190.2	181.9	187.3	179.5	186.8	183.4	181.5	176.5	163.1	94.6	191
4860	188.4	188.3	183.1	185.4	184.5	180.1	183.6	174.1	163.3	96.1	193.3
4890	185.1	185.3	188.9	180.7	187.9	183.5	177.9	177.8	163.2	95.5	190.9
4920	187.2	188.1	187.7	182	184.9	181.8	184.5	176.7	160.1	95.8	189.8
4950	187.3	186.1	190	185.8	189.7	176.4	176.8	172.9	164.1	96.9	190.9
4980	187.8	179.3	186.5	183.4	185.7	182.4	182.6	178	159.8	92.1	188.7
5010	186.6	184.5	186.8	179.9	183.1	182.9	182.6	175.6	163.5	90.4	191.9
5040	186.2	184	185.7	183.3	181.9	182.2	183.3	172.3	161.5	92.7	192.1
5070	182.6	185.4	188.2	179.3	185.7	182.8	180.5	176.3	163.5	93.5	191.4
5100	186.2	182.9	179.3	183.5	183.9	178.8	179.6	178.8	162.4	96.1	189.7
5130	189.8	187.4	182.9	186.5	186	184	178.6	174.6	161.6	92.8	191.4
5160	183.7	187	180.9	182.9	182.6	179.3	183.8	173.3	157.6	93.4	190.8
5190	186.2	180.5	186.9	182.8	185.3	183	182	178.1	162	95.9	189.9
5220	182.4	184.4	184	184.6	186.3	179.6	177.1	174.7	163.5	94.3	191.3
5250	183.9	187	183.1	181.9	184.7	182.6	178.4	175.9	162	93	189.8
5280	183.9	185.8	182.6	184.7	181.8	180.4	179.1	174.7	166.6	96.8	193.1
5310	185.9	182.5	183.9	188.4	183.7	180.4	180.5	174.3	160.2	96.6	187.8
5340	182.6	185.4	185.8	182.1	187.8	183.8	183.3	173.8	159.2	90.2	189.9
5370	183.8	187.7	183.8	179.8	186.8	178.7	181	174.5	164.8	95.8	189.3
5400	186.2	180.9	185.5	183.4	181.7	179.3	178.9	174	161.6	94.6	189.3
5430	183.9	184.8	185.2	181.4	185.4	185.5	179.1	174.8	164.1	95.2	189.3
5460	182.7	185.1	181.8	178.6	180.9	183.6	182.1	174	163.3	99	185.5
5490	182.4	183.4	187.3	181.3	183.2	180.5	179.2	175.2	158.2	94.5	189.6
5520	184.2	185.8	180.6	180.1	182.8	178.4	178.8	175.5	160.5	91.2	192.2
5550	186.2	186.3	181.6	182.2	183.3	176.8	182.5	175.1	159.2	94.7	190.8
5580	184.7	186.5	182.4	176.1	180.2	176.4	180	177.7	160.5	98.3	192.7
5610	183.8	188.7	182.1	186.4	182	174.1	176	172.9	158.4	94.7	187.8
5640	184	183	181	181.9	183.3	181.7	177.2	168.5	158.1	97.6	190.2
5670	186.9	187.3	184.8	178.2	182.4	183.6	178.9	172.9	161	96.5	188.2
5700	185.4	183.5	180.8	178.9	182	180.4	177.5	178.2	160.8	92.5	189.5
5730	184.9	184	182.9	183.7	183.8	182.9	181.2	176.5	152.7	95.7	188.7
5760	185.4	182.5	184.2	178.3	178.1	179.6	176.9	174.3	159.9	91.5	185.4
5790	184.8	184.6	180.6	179.3	187	181	177.2	175.6	158.7	93.3	192.7
5820	183.4	181.8	182.3	178.1	183.3	184.6	179	175.1	156.4	91.2	193.4
5850	184.5	182.4	186.8	182.1	177.7	176.6	172	174.9	160.4	92.9	187.8
5880	185.6	177.6	186	179.2	182.8	178.2	176.2	169.1	162.6	94.8	189.3
5910	181.3	187	182.6	176.1	181.3	179.4	177.3	173.5	157.6	95.2	191.5
5940	182.4	182.1	182.8	178.1	179	177.7	178.4	173	155	95.6	186.9
5970	182	179.8	181.3	176.9	181.7	178.7	175.3	171.3	155	95.4	188.3
6000	183	187.3	183.5	182.2	178.5	174.4	180.8	176.7	157	89.3	192.4
6030	187.5	183.6	182.9	179	179	175.7	177.6	169.6	156.8	92.6	188.9
6060	184.3	177.4	182.9	175.8	179.4	175.9	179.5	171	159.1	93.1	189.2
6090	184	178.3	184.7	181.8	180.2	180	177.7	173.1	160.8	92.9	190.2
6120	183.7	183.8	180.5	179	182.1	179.8	172.7	169.8	156	95.3	188
6150	183	181.4	181.1	181.4	183.2	182.5	172.6	171.6	159	92.5	187.4
6180	181.6	181.3	181.9	176.6	182.6	176.8	173.5	167.3	158.2	91.3	191.2
6210	183.3	179.8	180.5	177	182.8	176.6	175	170.1	156.3	95.6	185.3
6240	178.9	182.1	180.3	178.3	182.8	182	176.1	169.6	157.7	93.5	185.5
6270	181.1	181.9	182.6	176.4	182.9	176.5	173.5	172.8	157.7	93.9	183.8
6300	184.9	181.3	180.2	176.5	181.5	178	179.7	170.1	157.2	95.8	186.6
6330	180.5	184	184	178.6	179.9	177.1	174	166.1	154.1	96.4	184.2
6360	181.5	180.6	176.8	179.8	179.7	173.4	172.2	170.3	150.6	92.8	183.5
6390	182.3	179.2	180.3	179.2	181.5	176.6	179.4	166.1	151.9	92.1	185.6
6420	179.6	181.1	185.8	177.5	182	175.8	177.5	167.2	150	98.8	181.2
6450	183.4	182.3	180.6	179.2	182.2	179.9	173.7	167	157.8	92.9	184.8
6480	183.2	182.7	183.6	180.5	184.9	177.2	175	166.2	150.7	95.8	188.9
6510	182.1	178.8	178	178.1	180.8	177	173.9	170.9	158.1	95.8	189.6
6540	180.2	184.1	183	177.5	179.5	177.4	173.3	172.7	153.2	92.5	187.7
6570	180.6	175.6	178.3	175.5	184.8	180.8	177.7	173	156.7	91.7	183
6600	182.9	181.9	184.5	181.1	182.9	174.7	176.2	168.6	152.8	89.3	191.8
6630	179.6	179.5	171.1	180	179.2	174.7	178.3	168.9	156.4	95.7	181.9
6660	183.8	177.9	182.6	178	181.5	176.7	176.3	166.7	154.4	94.6	181.8
6690	180.9	180.1	183.7	176.5	181.8	177.8	172.7	170.6	154.9	96.6	183.6
6720	178.3	179.6	183.8	180.2	180.8	179.4	172.4	167.8	153	96.5	187.1
6750	179.7	181.9	177.5	180.6	181	168.3	173.1	165.6	156.3	92.3	186.2
6780	182.2	180.6	179.3	178.3	180.2	171.6	175.2	164.5	153.6	94.7	185
6810	179.6	177	182.7	175.2	178.2	173.2	173.4	169.1	153.9	92.2	183.8
6840	180.9	177.6	178.3	181.1	178.9	180.6	174.9	168.3	152.8	93.9	183.1
6870	183.4	182.4	176.2	180.2	180	179.2	174.6	162.7	152.1	93.6	189.1
6900	178.1	178.2	177.7	182.3	180.8	175	173	164.7	150.3	92.2	188.7
6930	181	179.8	178.4	177.4	178.1	180.5	175	166.2	150.2	96.2	188.6
6960	182.4	182.1	178.7	174.9	181	178.4	169.9	166.6	149.1	96.3	184.1
6990	181.5	180.6	180.5	172.3	180	175	170	167.9	155.9	89.5	185.5
7020	178.8	181.5	178	179.9	177.7	176.2	174.5	166.4	153.9	98.1	189.1
7050	182.3	181.3	175.8	178.1	179.9	171	172.4	165.2	153.7	94	184.8
7080	174.3	174.8	183	179	177.1	179.5	172	165.6	150.8	95.9	185.7
7110	179	176.9	178.9	172.5	178.8	173.5	173.7	168.3	154.3	93.4	188.9
7140	182.2	181.1	174.1	180.2	174.8	175.2	167.6	165.4	154	92.3	185.2
7170	178.1	180.6	177.1	173.4	180.4	177.3	175.6	165.3	152.8	95.4	181.3
7200	180.4	179.1	174.5	176.2	179.7	176.7	171.7	167.6	153.1	97.6	186.4
7230	179	175.3	179.2	177.9	177.9	175.8	169.6	168.5	150.1	96.1	189
7260	180.2	179.8	178.4	172.6	178.8	176.6	171.3	167	149	94.3	185.2
7290	175.7	180.4	173.3	170.4	176	176.2	169.8	166.2	152.8	92.1	185.8
7320	176.1	173.9	183	177.9	179.8	173.7	173.1	166.7	146.5	94.6	189.7
7350	177.4	177.3	179.2	175.4	176.8	175.3	170.8	163.8	146.3	93.6	184.5
7380	178.6	176.4	182.7	178.4	180.3	175.1	173.2	162.3	152.5	95	184.7
7410	178.9	178.7	180.2	175.2	179.8	170.6	171.3	169.3	152.9	96	185.7
7440	182.8	178.6	176.9	177.3	176.5	170.4	173.9	167.7	149.1	93.3	184.8
7470	178.5	175.2	175.7	171.1	178.1	173.5	167.7	162.4	151.6	90	184.5
7500	179	176.1	181.9	174	175.9	173.7	174.1	165.9	149.5	92.4	181.8
7530	180.7	176.7	172.8	174.6	181.3	172.8	167.8	164.7	151.1	97.8	183.4
7560	180.5	176.9	178.4	178.9	177.1	173.4	172.3	165.8	150.9	92.5	184.9
7590	180.5	173.7	179	175	177.5	176	171.3	169	150.4	94.5	185.3
7620	177.1	179.5	175.6	172.3	175.7	169.4	173.5	164	143.9	96.1	182.7
7650	176.6	177.4	176.6	173.7	176.7	174.7	176.4	162.9	154.5	94.1	184.1
7680	177.8	178.3	179	173.9	177.7	174.3	175	164.5	151.8	92.8	183.4
7710	176.5	179.9	177.7	180.6	175.1	174.6	171.8	159.9	153	93.8	183.4
7740	176.4	176.8	178.4	171.7	174.9	175.8	168.2	165.5	152.2	93.1	182.3
7770	177.1	177.3	178.4	176.1	179.1	172.4	174.2	164.5	150.1	95.6	184.8
7800	177.8	176.3	177.2	171.7	171.1	175.9	165.9	164.3	151.6	90.2	183.1
7830	177.6	173.6	178.9	174.7	176.7	172.7	169.1	163	151	91.1	184.4
7860	177.6	177.9	176.7	174.3	176.2	170.2	168.3	160.1	144.2	95.3	183.9
7890	174.9	179.3	174.4	173	176.8	171.7	173.2	162.8	149.1	90.9	180.7
7920	176.2	176.8	177.1	172.6	180.8	173.7	173.6	162.3	152.4	93.6	181.5
7950	176.4	176.8	173.7	172.6	171.3	172.1	169.1	167.9	149.3	95.4	185
7980	180.2	174.4	178.5	175	174.8	171.2	169.1	160.3	150.6	93.7	181.4
8010	172.7	176.9	174.2	172.6	174.1	171.6	173.7	165.7	148.9	98.2	184.5
8040	174.1	176.3	176	176.3	174.8	173.1	168.8	160.1	147.4	96.3	181.2
8070	178.6	177.1	179.1	168.6	178.6	170.3	166.8	162.9	139.9	95	182.7
8100	172.6	178.9	175.9	172.8	173.4	173	173.1	164.5	144.6	100.5	182.1
8130	173.8	175.8	173.2	170.7	177.1	168.2	169.8	166.6	146	94.3	184.4
8160	176.2	175.1	178.8	174.3	175	171.1	171.4	160.8	145.8	89.7	180.2
8190	175.8	173.9	177.1	172.3	174.2	170	169.3	162.8	147.2	96	183.8
8220	175	174.3	175.3	169.8	173.6	171.3	162	159.6	142.8	100.2	183.8
8250	179.3	173.3	182	174.9	174.2	165.4	168.7	166.1	150.7	99.2	183.6
8280	177.4	175.6	169.9	170.7	173.1	167.7	165.2	160	146.7	99.2	181.2
8310	174.2	177.7	174.7	170.5	170.9	176.8	169.8	162.8	147.8	93.5	184.6
8340	176.9	172.9	171.4	178.5	173.1	175.3	170.9	163.1	144.2	94.3	179.5
8370	175.9	177.7	179.3	171.5	176.2	174.9	171	161.1	145.2	95.4	180
8400	174	173.7	174.8	171.8	176.9	169.4	170.4	163.6	147.4	96.7	182.1
8430	174	173.3	175.6	169.5	170.5	173.8	167.2	160.4	148.3	94.5	180.1
8460	176.7	176.8	177	173.7	174.4	175.2	170.9	161.2	147.1	95.7	180.3
8490	172.4	172.7	176.9	173.6	173.9	166.9	165.4	162.4	145.9	96.3	182.6
	175.6	173.9	175.9	172.9	175.5	174.1	168.9	159.4	145.6	97.2	179.2
	172.2	175.2	178	170.8	174.6	167.1	165.2	159.7	144.5	94.6	183.5
	175	172.9	174.5	171.7	169.9	170.2	165.6	161	145.9	100	182.8
	174.4	175.9	173.2	172.2	173.4	172.5	164	161.2	139.3	93.4	183.4
	172.6	171.5	173.6	167	173.1	168.8	165.2	157.7	146.5	97.4	181.1
	172.2	175.2	173.4	173.1	176.4	167.1	165.2	160.7	140.9	93.7	182.1
	173.6	173.8	172.8	171	173.4	171	165.8	161.4	143.5	100.6	183.3
	176.3	171.5	168.7	172.5	170.8	171.8	167.7	155.4	146.1	96.9	179.5
	176	171.7	171.8	167.3	172.4	170.6	163.7	158.2	148	96.4	180.1
	171.5	172.2	172.3	165.6	171	171.4	166.4	161.6	146	95.7	178.7
	171.9	174.3	169.9	169.6	172	171.8	167.4	160.4	140.9	94.3	178.5
	173.2	170	176.2	171.5	174.8	173.8	163.4	156.5	144.3	91.6	177.8
	173.5	177.2	171.5	167.3	174.7	168.8	166.3	163.1	142.2	101.1	181.6
	175.3	173.1	176.4	170.9	170.6	169	168.8	159.7	148.2	97.6	179.3
	171.8	175.5	177	169.3	168.8	165.3	164.1	161.1	142.9	90.2	184.1
	175.5	174.3	173.3	168.8	171.5	170.1	167.4	160.7	148.6	94.9	186.4
	173.2	170.9	176.7	169	176.1	168.9	164.2	158.4	142.7	98.9	182.8

## Sheet: Fig1E
time (s)	5000	2500	1250	625	313	156.3	78.1	39.1	19.5	0	no NAD
30	209.5	208	206.6	212.2	208.1	210	207.3	207.2	208.3	158.3	201.5
60	207.5	210.3	207.9	208.9	207.4	210.2	204.5	208.4	208.3	147.8	206.4
90	207.5	208.9	209.1	208.4	212.2	210.2	204.3	207.4	206.2	143.4	205.3
120	212.2	209.7	208.7	208.8	207.6	207.1	206.4	206.9	206.8	136.6	204.9
150	209.7	212	209.2	210.1	210.1	208.7	203.9	209.8	206.9	129.4	204.8
180	207.7	209.6	208.2	206.9	210.4	209	207.9	205.1	210.4	132.3	205.3
210	211.6	210.3	212	209.3	210.8	207.1	205.6	207	207.8	124.6	203.5
240	208.8	212	211.1	210.4	209.2	207.3	201.5	207	207.3	126.2	201.2
270	210.2	209.4	208	208.3	208.5	207.6	207.6	207.5	204.4	117.4	204.9
300	208	208.2	208.6	207.2	208.5	207.2	206.2	203.4	205.8	121.1	199.8
330	211.7	207.9	208.2	209.3	210.3	209.1	203.1	202.7	205.7	121.8	205.6
360	212.9	210.3	210.4	209.1	207.8	203.2	202.9	206	202.8	114.6	201
390	209	210.2	210.8	207.3	208.2	206.7	203.6	203	203.1	116.4	203.5
420	207.6	208.6	206.9	205.5	207.8	205.8	204.3	206.1	205	116.4	205.2
450	209.8	208.8	206.8	206.1	206.8	206.8	208.5	204.5	203.2	117.6	204.2
480	209.1	206.4	205	209	204.9	203.3	202	202.4	202.2	112	199.4
510	207.9	209	208.4	205.1	206.2	202.8	202.3	203.6	199.7	110.8	203
540	211.3	206	209.7	208.6	203.8	206.8	203.2	202.6	200	110.6	204.4
570	209.3	209.2	207.9	204.3	206	204.9	203.4	200.9	200	111.5	203.9
600	210.5	210.6	205.6	203.9	204.3	207.4	204.1	202.8	202.4	111.6	203
630	210.8	209.4	207.5	207.3	207.7	203.5	206.3	201.8	201.5	111.2	202.8
660	210.2	206.4	208.9	205.1	202.1	202.1	202.5	203.2	198.1	111.5	202.4
690	206.9	208.1	205.1	205.6	208.4	202.1	204.4	201.1	199.2	111.2	202.7
720	205.2	207.5	205.6	204.8	204.3	205.2	200	204.7	200.1	110.2	203.3
750	207.9	204.8	206.7	206.8	201.9	202.1	201.6	204.4	193	106.1	202.4
780	208.8	204.1	206.2	205.1	202.6	206	202.1	199.1	198.6	113.9	203.5
810	206.8	207.1	204.8	207.9	203.1	199.1	202.3	199.7	194.3	112.5	204
840	204.1	207.5	205.3	206.5	202.7	203.1	202.4	201	196.2	111	202.4
870	208.6	205.6	206.1	202.6	201.7	203.1	197.8	200.6	194.5	110.4	201.1
900	205	208.6	205.7	204.1	202.4	200.3	198.7	196.2	194.8	106.7	205.6
930	209.9	210	206.6	205.4	204.4	202.1	197.1	197.7	194.4	106.7	202.3
960	209.4	207.9	204.4	204.3	205.6	202.8	199.2	195.5	194.2	107.3	200.3
990	205.6	206.5	205.3	206	205	198.2	199.3	197.6	193.2	106.5	198.9
1020	205.3	201.7	207.2	203.2	204.1	203.9	196.3	198	191.3	107.1	200.2
1050	207.1	208	205	203.3	204.1	205	195.6	197.4	192.9	111.9	201.4
1080	207.4	206.1	207.8	203.4	204.5	204.7	201.1	195.7	187	107.6	198.9
1110	205.8	206.2	205.3	202.5	200.3	201.8	198	195.3	190.8	107.3	200
1140	204.5	204.4	204.5	202.3	202.6	202	199.2	195.8	188.9	105.8	203.4
1170	204.3	205.6	207.4	204.4	202.2	199.1	197.4	197.9	191.3	104.6	199.4
1200	203.7	204	201	204.9	203.9	201.2	194.4	197.3	188.1	106.7	205.8
1230	205.3	204.8	204	202.8	201.6	198	193.3	191.7	190	109	199.2
1260	207.2	204.7	209.4	203.9	200.5	201.1	196.8	195.6	187.5	105.4	199.8
1290	206	206	204.6	203.2	199.7	198.5	197	190.9	186.2	105.4	198.8
1320	205.6	207.5	202.3	201.3	203.4	200.6	196.7	194.8	186.6	105.5	201.3
1350	207.4	206.4	204.4	200.2	198.2	200.3	196.4	195.2	185.1	108.8	200.9
1380	202.5	206.1	206.2	203.1	200.4	200.9	195.2	192.6	184.5	104.5	200.3
1410	204.1	204.3	204.5	205.1	204.2	199.5	195.5	193.8	184.7	107.1	200.1
1440	205.9	206.8	204.7	201.7	199.8	198.4	197.5	192.1	187.1	104.1	197.8
1470	205.2	203.6	205.2	203.9	198.4	199.7	194.7	191.3	182.2	101.9	199.4
1500	205	203.8	204.2	202.5	199.9	198.2	198.3	193.6	182.4	104.4	199.4
1530	203.9	202.7	201.5	203.9	201.1	203.7	191.5	192	185.1	109.2	201.6
1560	208.6	204.7	205.4	203	201.9	195.5	192.7	191.4	181.4	105.8	204
1590	206.5	204.5	204.1	205	195.1	200.6	194	192.7	182	105.6	201.2
1620	208	203.9	202.2	202.6	202.4	196.6	196.2	189.2	183.9	107.3	198.9
1650	205.7	205.8	202.4	202.6	200.1	199.3	194	188.7	177.6	104.1	201.5
1680	205.6	205.4	206.4	203.2	199.5	194.7	194.4	188	179.2	107.8	204
1710	206	202.2	203.9	201.1	201.8	195.9	196.7	190.3	180.9	105.2	199.9
1740	205.3	200.7	202	199.2	200.2	198.9	197.9	188.2	179.1	106.8	200.8
1770	205.3	205.7	203	202.4	201.5	201.4	193.9	188	180.7	106.8	202.2
1800	203.4	201.5	203.8	200.8	197.3	198.1	191.5	190.3	178.6	105.9	201
1830	202.6	202.6	202.9	201.4	199.1	197.4	192.3	189.3	180.5	106.3	198.8
1860	205.2	203.9	201.5	202.6	197.3	197.5	192.6	188.8	178	104.6	198
1890	203.6	203.3	202.4	201.2	199.8	199.8	193.5	186.2	176.7	104.2	197.1
1920	202.1	204.3	201	199.4	200.6	198.1	192.5	189.8	177.7	105	199
1950	204.4	203.7	205.3	198.8	202	197.3	189.2	183.9	176.9	104.1	197.6
1980	206.6	203.5	200.9	203.3	198.5	194.9	191.1	185.3	178	106.3	204.7
2010	206.1	202.1	202.2	201.9	201.7	199.4	192.5	185	176.1	104.2	195.2
2040	200.8	203.3	202.4	202.3	198.8	195.9	189.2	181	174.3	104.5	199.1
2070	207.3	204.1	203	200.9	197.4	195.6	192	183.4	176.6	105	199.7
2100	203.9	201.8	203.5	201.4	200.6	190.6	190.8	183.7	172	103.8	201
2130	204.4	203.7	201.2	201.3	196	195.8	192.5	185.6	169.6	105.5	199.4
2160	204.4	200.2	198.8	202	198.6	195.4	186	183.3	172.2	106	200.7
2190	204.6	200.9	200.1	199.3	195.6	196.2	189.2	180.8	178.1	103.9	200.2
2220	202	202.9	202.1	200.6	197.3	197.2	193.6	182.2	173	105.1	196.9
2250	206.2	204.1	204.5	201.4	198.2	194.2	188.8	182.5	170.7	106.3	200.4
2280	203.5	202.9	200.3	201.7	193.4	196.4	189.4	180.6	170.8	104.3	199.7
2310	203.7	203.1	198.9	200.1	197.3	193.9	189.2	180.4	172.6	103.8	199.6
2340	205	201.5	202.1	199.7	196.5	196.5	191.1	181.1	169.7	103.9	196.6
2370	203.4	198.9	203.4	197.2	197.6	193.7	189.5	183.6	172.9	104.6	197.4
2400	207.4	200.5	197.6	199.3	193.2	194.6	187.8	181	166.8	107.4	196.5
2430	200.8	200.2	201.9	199.9	198.4	194.1	188.6	179.2	167.9	101.1	200.6
2460	203.5	203.7	200.9	198.7	197.3	192.3	188.1	182.3	171.1	102.2	198.4
2490	201	202.5	197.9	199	197	192.5	188	179.9	169.4	103.5	198.2
2520	201.7	203.6	197.9	197.6	195.3	191.4	186.6	179.3	168	101.4	198.9
2550	205.5	201	199.9	201.7	196.3	195.3	188.3	180.2	165.2	103.2	198.6
2580	201.1	200.6	199	201	198.5	194.4	183.2	180.7	165.7	103.3	196.4
2610	201.3	201.9	201.3	197.6	197.3	191.5	183.4	178.1	166.3	100.8	200.3
2640	204.5	201.1	204.8	200.8	196.3	189.6	184.7	179.4	164.9	104.7	198.6
2670	201.3	203.6	201.2	200.3	193.3	192.7	185.1	176	161.4	105	198.6
2700	204.9	202.7	199.2	200.3	195.7	194.6	184.9	177.6	165.5	101.9	197.8
2730	204.3	201.6	199.6	198.3	195.6	194.1	187.8	180.9	165.4	103	198.4
2760	203	202.6	200.9	198.6	194.8	192	183.4	173.9	165.6	100.4	199.7
2790	204.2	201.5	201.7	196.9	194.5	190.7	187.3	178.4	166.8	106.2	199.1
2820	203.1	201.5	200.6	198.6	195.1	193.5	186.9	176.2	164.4	102.1	199.6
2850	201.2	201.4	199.4	196.4	195.4	193	179.7	178.1	162.7	100.9	197.1
2880	204	198	200.6	198.1	194.6	194	184	174.5	161.5	103.3	197.6
2910	202.8	202	197.9	197.7	195.7	193.5	186	172.9	161.4	103.7	195.8
2940	203.2	203.7	199.1	199.9	194.6	190.3	184	174.2	160	103.1	196.7
2970	202.6	201.6	197.7	198.2	193.9	189.1	180.8	172.6	161.3	101.1	193.9
3000	204	200.7	199.3	198.1	193.3	190.1	179.1	177.7	160.9	100.7	197.1
3030	205.3	199	201.8	199.6	196.4	189.4	179.6	174.9	161.7	105	199.4
3060	203.7	200.4	200.7	199.7	195.5	188.1	186.6	174.1	161.3	99.9	197.6
3090	203.7	202.2	199.6	194.2	195.3	193.7	182.9	169.8	160.7	106.5	197.7
3120	200.7	200.8	197.5	197.3	195.5	192.6	184.8	175	161.8	103.4	196.6
3150	203.5	202.4	199.3	195.6	196.7	191.6	184.4	170.5	160.1	100.8	197.5
3180	202.4	199	196.6	199.7	195.9	191	182.4	173.1	160.5	101.3	197.6
3210	202.1	203.3	202.7	199.3	191.7	187	182.3	168.8	162.2	104.3	199.3
3240	201.2	198.3	196.7	197.1	192	187.7	180.2	171.2	158.4	100	196
3270	198.6	199.9	196.2	198.4	193.6	189.8	182.2	170.4	155.1	101.2	192.1
3300	201.4	200.3	196.6	194.5	193.6	185.9	181.2	171.9	156.9	103	195
3330	202.2	202.3	196.6	195.9	192.8	188.8	182.9	169.5	154.8	101.4	196.7
3360	203.1	200.7	199.3	195.8	193.6	188.4	176.6	174	157	106.2	195.8
3390	204.8	200.7	199	195.4	192.9	187.8	183.7	171.7	157.5	102.2	198.1
3420	201.7	202.4	196.6	193.3	195.3	192.1	178.9	168	156.8	101.5	196.9
3450	200.8	198.8	199.5	196.9	191	187.4	177.4	172.8	157.3	101.5	196.3
3480	198.7	198.7	197.4	192.6	192.5	188.6	175.9	170	154.4	100	195.3
3510	200.7	197.7	199.4	195.2	191	186.7	179.4	167.6	153.3	100.6	193.1
3540	201.3	197.9	200.9	198.2	192.4	188	178.6	166.8	153.2	104.1	198.9
3570	202.6	199.2	195.3	195.7	192.2	188.8	177.8	164.3	153	104.2	198
3600	204	200.8	198.1	199.2	191.8	188.1	178.4	169.3	150.9	104.4	198.9
3630	197.5	199.9	197.8	194.2	190.1	186	176.1	164.2	153.2	104.2	199.6
3660	199	196.5	196	196.8	190.4	186.2	177.9	167.7	152.7	101.3	195.8
3690	197	201.3	195.5	193.2	193.3	185.8	176.7	163.4	150.3	99.8	193.7
3720	198.1	196.3	197.5	193.6	190.8	186.2	178.5	166.3	152.5	101.1	194.1
3750	205	197.5	196.7	197.1	192	185.5	176.4	168.5	149.1	101.4	196.3
3780	203.1	195.9	197.6	193.2	192.4	188.1	180.3	167.5	148.2	100.3	196.4
3810	201.1	197.3	199.3	195.2	188.8	182.7	175.2	164.4	151.1	101.3	198.7
3840	202.1	196.4	201.4	193.9	191.1	186.9	176.8	162.8	150.2	100.8	199.3
3870	202.3	198.5	199.3	194.6	186.6	184	175.8	161.8	151	100.5	194.2
3900	198.6	197.7	193.7	194.5	189	185.4	176.8	166	149.2	102.9	192
3930	200.4	197.9	195.6	195.1	189.4	185.1	174.3	162.6	146.7	100.1	197
3960	205.3	196.2	196.7	192.7	191	184	175.4	164.1	149.3	100.2	196.6
3990	202.6	198.1	196.4	196.5	194	181.9	173.9	164.9	149.3	101.5	194.6
4020	202.1	201.1	196	193.1	186.6	183.3	175.2	161.7	148.7	100.8	197.1
4050	197.3	203.6	194.7	193.6	189.4	186	175.8	162.6	149.9	102.8	197
4080	201.9	196.6	196.2	194.2	186.8	183.9	176.3	163.2	151	103.6	195.1
4110	194.3	198	197.2	190.3	190.5	183.1	173.8	161.8	145.3	100.3	195.1
4140	199.4	198.2	192.9	193.8	184.8	183.6	172.3	160.2	149	99.1	196.2
4170	202.6	198.6	196.7	192	188.7	179.1	177.1	161.1	146.9	104.2	189.8
4200	200.6	200.9	198.1	190.8	191.2	180.4	174.2	158.8	147.4	99.9	197
4230	198.8	195.2	192.3	190.5	186.1	184.3	170.6	160.1	146.4	101.3	194.7
4260	196.5	198.3	194.1	193	186.2	180.2	165.7	160.5	144.1	102	196.7
4290	198.4	201.4	193.6	193.8	186.1	178.9	167.5	157.2	145.1	101.2	193.7
4320	196.5	197.1	192.7	194.9	193.1	182.6	172.3	159.5	144.2	102.2	194.2
4350	199.7	197.4	194.3	189.7	187.3	179.4	173	159.4	142.8	97.9	195.6
4380	197.3	196.6	196.8	191.4	189	179.9	171.5	157.7	143.3	100.2	192.7
4410	200.1	197.2	193	194.6	187.1	181.2	170.3	159	147.6	99.9	195.5
4440	199.1	198.2	192.9	190.7	185.3	178.3	170.3	160.8	140.2	99.2	195.7
4470	199.8	198	193.3	194.2	182.4	180.3	169.4	157	144.3	97	192.4
4500	196.2	196.8	196.9	189.1	186.4	181.6	172.4	160.6	141.9	101	195.5
4530	200	196.4	194.2	191.3	188.1	180.6	171.1	158.8	143.8	98.4	195.5
4560	201.4	198.1	192.9	188.9	186.4	179.9	169.7	154.6	144	101.8	195.1
4590	194.7	193.4	197	191.1	186.3	181.5	168.9	151.2	139.8	101.6	191.7
4620	198.3	197.4	195.4	189.1	188.7	179.3	169.2	155.5	140.5	99.9	194.7
4650	196.8	199.1	189.6	191.1	186.7	182.8	172.2	156.1	144.5	102.5	196.6
4680	199.6	198.5	192.2	194.3	187.1	178.3	166.7	158.6	141.6	105.9	194.3
4710	197.1	197.6	192.4	192.2	187.9	177.7	168.3	157.7	142.1	100.9	193.7
4740	197.9	198.4	195.3	187.8	184.5	180.4	165.8	151.6	138.4	99.6	194.6
4770	199.1	194	195.2	189.9	188.8	179.3	164.4	152.3	138.7	98.3	194.7
4800	196.8	193.7	190.9	191.9	185.6	178	167.7	152.2	142.1	103.3	194.1
4830	196.5	194.8	195.5	191.6	185.7	177.9	170.7	157	138.7	100.7	189.8
4860	199.9	194.6	193.4	188.4	182.5	181.3	166.9	153.8	137.1	102.7	196.4
4890	195.4	198.1	191.8	189.1	186.1	176.4	167.2	156.2	139.9	101.3	197
4920	197.8	197.7	193.9	188.8	186.3	176.8	163.4	153.6	137.9	97.8	196.6
4950	194.9	196.4	189.5	188.7	184.9	177.5	164.8	157.4	134.3	101.4	194.5
4980	198.6	196.9	195.7	191.3	185.3	179.7	164.7	154.8	136	100.4	196.6
5010	198.7	196.7	194.5	190.6	184.8	180.2	164.3	149.7	135.6	98	196.5
5040	199.4	194	193.6	191.1	182.9	173.1	162.6	149	137.4	103.2	194.2
5070	197.2	198.5	193.4	188.9	184.2	177.4	166.2	150.3	135.4	100.6	194.3
5100	195.8	194.6	193.1	186.4	185.9	176.9	162.7	152.3	142.5	100.2	194.4
5130	197	193.8	189.3	186	183.8	175.6	166.4	149.2	132.4	101.6	191.6
5160	197.2	193.9	195.7	190.6	184.8	177.7	162.4	151.8	135.6	101.1	196.3
5190	198	194	188.6	187.2	183.3	176.2	164.7	149.2	138	106.1	196.8
5220	196.3	195	195	189.8	183	176.6	164.1	153	132.8	102.1	192
5250	194.4	190.5	191.2	185.3	184.3	176.2	162	152.7	136.2	101.1	193.5
5280	195.8	192.7	188.6	188.5	183	178	164.2	156.3	137.3	98.7	195.2
5310	197	192.7	191.2	190.3	182	174.2	161.5	151.9	134.3	101.7	192.5
5340	195.9	193.4	189.9	188.3	184.6	173.4	164.3	150.9	134.3	97.8	192.6
5370	199.2	195.2	192.5	187.9	183.2	173.6	162.4	147.7	132.3	101.6	191.5
5400	196.2	195.7	192.2	189.1	182.5	170.9	163	149.4	133.1	97.1	195.8
5430	198	195.1	190.8	188.3	182.7	174.2	161.4	149.7	137.6	100.4	191.2
5460	196.3	192.6	193.7	187.9	181.7	172.2	162.5	145.5	134.8	100.2	192.3
5490	195.5	193.9	189.3	185.4	180.8	169.7	163.9	147.8	132.8	103.2	191
5520	195.9	195.4	194.5	183.5	183.9	175.3	161	145.5	136.3	102	191.6
5550	195	194	192.6	184.8	186.4	172.9	162.3	148.4	133.2	98.7	194.4
5580	198.5	192.1	192	188.3	182.8	172.7	161.5	143.9	135.4	101.3	189.6
5610	194.5	192.6	190.7	187	184.9	170.1	161.4	147.4	135.4	98.6	191.4
5640	195.1	192.5	188.6	185.9	183.2	170.4	162	149.3	131.3	97.1	195.7
5670	196.3	190.9	188.6	188.8	181.1	172	160.6	146.7	131.4	99.5	190.4
5700	197.3	192.1	190.3	186.1	181.5	171.3	160.6	144.1	132.4	101.6	189.6
5730	197.4	194.7	192.2	184.4	182.4	172.4	157	149.2	131	102.3	192.8
5760	197	195.6	191.6	186.3	180.3	172.6	161	144.8	134.4	100.5	192.8
5790	196.8	194.6	191.1	186.2	187.8	169.7	155.2	143.6	132.5	102.2	195.5
5820	192.5	190.5	188.3	186.7	178.2	171.2	161.4	145.3	129.4	102.6	195.8
5850	196.7	188.7	190.8	186.8	181.2	169.5	161.7	144.2	129.4	102.6	192.9
5880	197	194.6	188.9	184.4	182.1	173.7	157.6	146.7	132.6	99.5	193.3
5910	196.2	190.4	191.2	183.5	179.7	170.3	157.5	147.6	130.4	102	188.4
5940	196.7	194.2	191.2	183.4	177.7	168.7	155.1	144.4	130	100	193.9
5970	196.4	192.5	192	187.9	181.1	171	157.3	141.7	131.7	105.7	193.7
6000	196.2	192.5	193.2	186	178.1	173.9	158	146.3	126.8	101.1	189.4
6030	194.6	193.7	190.5	185.9	181.5	170.2	157.1	143.6	125.1	99.1	194.1
6060	191	187.6	188.5	185.4	179.6	169.1	158.5	145.6	129.1	100.7	192.6
6090	192.7	191.6	191.3	187.4	173.9	173.6	162.2	142.1	127.3	101.5	191.5
6120	195.3	194.2	187.7	187.6	180.2	168.2	156.6	145.1	127.4	101.3	191.2
6150	189.9	191	186.1	185.4	182.5	171.3	160.1	143.6	130.3	98.4	189.5
6180	195.1	196.3	191.2	184.7	178.8	169.5	157.5	144.6	128.2	101.6	191.2
6210	198.1	190.7	191.2	186.1	179.9	170.5	158.9	140.8	132.4	98.7	189.5
6240	194.1	190.2	189.7	181.7	177.7	168.8	154.4	140.4	126.9	98.9	191.1
6270	195.1	191.5	188.5	185.3	181.8	169.3	154.5	142.7	129.2	100.3	191.1
6300	194.8	190	188	187.8	174.7	169.1	157.2	142.7	127.9	100.9	191.9
6330	192.3	189.9	186.5	184.8	177.7	165.8	154.6	137.6	126.6	100	193.5
6360	194	191.9	188.3	185.5	177.5	168.5	156.1	141.5	132.6	99	189.8
6390	192.7	191.8	189.1	187.1	177.4	169.8	156.3	142	123.4	97.1	193
6420	191	190.1	188.8	183.9	179.4	168.6	156.1	141.1	126.9	99.6	189.2
6450	193.6	190.7	192.2	185.5	177.6	171.3	157.7	141.8	127.1	98.5	192.2
6480	194.2	192.5	189.1	181.7	180.3	170	154.6	141.9	126.5	100	189.6
6510	192.4	189.1	187.5	184.9	178	169.2	156.8	143.1	125.1	101.2	191.7
6540	193.2	192.7	186.7	183.2	177.3	170.1	155.8	141.5	127.2	100.4	190
6570	190.2	188.3	186	182.9	176.7	169.7	156.1	143.3	128.1	97.4	187.8
6600	188.9	190.4	185.1	185.1	179	171.4	155.5	139.3	130	97.2	194.2
6630	190.6	189.7	186.5	187.1	174.9	168.3	154.3	138.9	126.3	99.9	189.8
6660	195.1	187.6	186.5	180	179.4	169.7	151.9	141.6	123.8	103	193
6690	195.7	191.9	182.9	187.6	176	165.2	151.3	142	128	98.4	191.3
6720	190.2	189.1	189.7	183.5	174.8	167.8	154.2	143.5	123.3	100	192.7
6750	189.3	185	188.2	185	171	170.5	151.6	139.4	123.2	97.4	186.2
6780	193.8	188.7	189	181	178.2	167.4	151.1	138.9	127.2	97.7	185.6
6810	192.3	188.2	189.4	183.4	174.6	166.2	153.6	137.5	121.2	97.1	192.3
6840	195.3	191.1	184.7	184.2	175.4	167.1	149.6	136.5	125.9	99.2	187
6870	188.4	187.4	189.2	181	177	167.9	154.6	140.5	125.2	102.6	191.2
6900	191.9	191.5	186.2	183.9	175.9	167.3	150.7	138.1	124.1	102.4	190.9
6930	190.4	189.7	188	185.5	178.6	163.1	152.4	137	125.2	102.1	192.4
6960	190.4	188.8	187	185.4	174.1	165.8	149.9	136.2	126.3	101.7	191.8
6990	190.2	190.9	189.2	184.7	174.3	164.1	151.7	137.4	121.9	96.1	189.5
7020	189.5	185.4	183.9	184.8	174.8	163.1	150.1	131	124.8	97.7	188.8
7050	192.1	186.6	185	184.4	177.2	166.6	151.9	133.5	126.6	98.2	188.8
7080	192.8	191.1	186	181	175.7	164.6	149.8	135.9	126.4	97.7	193.4
7110	195.1	189	185	183.1	172.2	166.1	154.4	131.7	124.2	100.7	189.4
7140	191.2	188.8	188.7	180	174.1	168.1	151.2	134.6	125.4	98.1	191.3
7170	194.8	188.9	184.4	179.8	174.5	164.9	149.5	138.7	123.9	99.8	193
7200	190.9	187.6	186.8	186	178.4	161.4	150.6	137.2	121.5	100.1	187.6
7230	190.7	188.5	186	181.2	172.2	165.7	148.4	137.8	121.9	101.1	188
7260	191.2	185.5	186.3	183.3	174.8	161.6	150.3	134.5	125.6	99.9	190.5
7290	189.6	186	182.5	180.4	173.2	165.1	151.6	136.3	121.2	98.9	191.9
7320	189.5	186.5	185.1	178.9	168.8	165.1	148.7	136.2	123.9	97.7	188.6
7350	189.9	188.5	184.6	180.7	172.2	165.9	147.9	139.5	122.8	101.5	189.8
7380	191.8	187.3	178.8	184.7	176.3	163.4	151.1	138.6	123.7	100	185
7410	187.7	184.1	183.3	178.7	175.2	165.7	146.9	139	120.5	100.2	182.9
7440	192.2	190.4	185	176.9	173.3	164.4	151.9	136.7	123.7	101	186.4
7470	190.9	187.6	181.2	179.7	172.3	161.7	149.4	134.4	119.7	101.1	193.5
7500	191	188.7	187.8	179.3	175.9	163.7	147.5	131.4	119.9	101	186.5
7530	192.7	187.1	185	180.6	176	160	147.9	135.7	120.6	99.3	187.3
7560	191.4	187.3	185.6	180.2	174.3	162.6	146.7	130.6	118.2	100.6	187
7590	190.7	186.7	180.2	179.8	172.8	162.3	148.1	131.3	123.4	98.1	184.3
7620	190.6	187.6	181.9	180.7	172.8	159.5	148.9	136.7	122.9	99.8	188
7650	191.1	189.2	183.7	178.3	174.5	159.2	147.5	130.2	119.1	97.7	183.5
7680	187.2	185.5	183.1	179.5	171.9	162.7	146.5	132.4	120.8	99.1	183.2
7710	186.8	184.7	184.6	180.6	172.4	158.8	146.4	133.3	118.4	97.1	189.2
7740	188.7	186.9	181.7	179.4	171.4	163.1	149.1	136	121	100.1	191.7
7770	187.7	188.9	181.3	180.1	174.3	162.5	149.2	135.3	122.5	100	188.1
7800	187.6	188.1	180.7	179.5	172.6	160.2	145.2	131.1	117.7	96.1	184.4
7830	189.7	189.5	181.3	180	169.6	162.6	142.8	132	116.2	96.9	187.6
7860	190.6	186.6	181.1	182.8	172.6	161.1	143.6	134.7	119	103.3	188.8
7890	192.2	188	182.6	177.8	172.3	159.6	146.5	132.7	116.4	105	187.2
7920	187.3	188.5	187.8	178	171	162.7	148.6	131.5	121	99.1	183.9
7950	189.1	188.5	180.2	178	172.9	156.7	145	129.3	117.5	100.7	190.3
7980	187.1	182.4	180.7	177.7	174.1	161	146.2	131	118	100.1	187
8010	191.5	183.3	185	177.8	171.3	155	145	130	117.7	98.8	187.4
8040	187	187.7	182.5	178.7	172.4	163.2	145.6	132.4	118.1	98	186.4
8070	188.9	184.1	183.9	174	172	158.7	145.5	136.4	120.7	98.5	185.8
8100	188.4	186.4	183.7	177.1	169.4	159.2	146	131.4	117.9	100	182.6
8130	189.1	184.8	183.6	178.7	170.1	158	145.5	129.7	120.1	97.9	183
8160	189.1	186.1	182.8	176.3	172.8	159.1	145	130.8	117.1	97.8	184.2
8190	187.7	184.4	184.8	177.2	170.3	156.9	142.1	126	115.4	100.6	186
8220	188.6	184.4	185.1	178.2	171.2	159.1	142.2	128.7	115.7	97.3	184.4
8250	188.1	184.5	180.5	177.2	172.7	158.4	145.5	128.3	118	99.1	186.4
8280	187.3	183	186.3	179.7	171.8	161.8	148	131.3	117.6	93.1	187
8310	187.8	188.6	181.2	177.3	169.4	158.5	139.7	130	117.5	100.7	187.9
8340	188.2	183.8	186.5	179.8	170.5	156.8	145.6	132.8	120.3	98.6	186.3
8370	187.6	186.9	180.4	177.3	168.1	156.6	142.9	132.2	118.2	99	186.5
8400	189.1	188.2	182.4	176.3	169.6	157.5	141.9	129.5	113.5	99.6	183.7
8430	187.2	187.3	181.5	175.3	167.8	156.9	146.5	127.8	115.9	100.9	182.7
8460	186.5	185	180.4	176.7	170.3	154.5	140.6	127.7	118.7	97.7	182.5
8490	186.7	183.4	181.7	173.2	168.4	157.1	139.2	128.3	113.7	98.3	179.1
	190	183	182.5	176.9	167.7	156.8	139.9	127.7	118.8	102.8	187.3
	189	184.6	178.4	174.7	171.6	156.7	143.3	126.3	117.7	98.9	186.4
	188	186.5	179.6	179.8	170	157.3	143.3	132.2	116.5	97.3	185.5
	183.9	183.1	182.4	180.8	166.3	154.3	141.2	128.2	112.2	101.3	187.1
	191.8	184.4	177.5	173.5	166.6	158.6	146.3	128.8	115.9	100.9	185.7
	189.1	181.5	182.6	177.8	167.9	156.7	140.2	128.4	115.2	100	180.9
	189.2	179.2	179	172.7	167.8	155.4	139.7	128.2	114.7	98.3	183.5
	186	184.6	180.2	173.2	168.3	157.2	139.4	125.3	117.5	102.2	184.9
	187.1	183.4	180.1	173.4	166.6	155.6	139.4	127.5	117.1	96.1	181.8
	188.9	184	178.5	177.9	166.5	155.9	141.1	132.8	112.2	100.3	180.8
	183	180.8	180.2	174.3	166.9	156.8	140.8	130.4	113.2	100.3	184.7
	186.5	181.8	180.8	173.4	163.8	157.3	139.2	122.7	113	100.5	181.9
	187.9	182.6	178.1	177.8	165.1	155.6	140	124.9	118.6	99.1	180.7
	187.4	183.6	179.9	177.1	166.1	150.4	142.6	121.4	113.9	98.1	182.5
	185.8	182.9	180.9	174.8	167.8	154.8	142.4	124	112.8	99.5	180.8
	185.3	184.5	178.8	174	168.2	154.1	139.1	127.8	111.8	100.9	185.8
	184.7	181.4	182	176.3	169.7	152.3	144.9	123.8	118.8	96.6	183.1
	195.1	187.6	186.5	180	179.4	169.7	151.9	141.6	123.8	103	193
	195.7	191.9	182.9	187.6	176	165.2	151.3	142	128	98.4	191.3
	190.2	189.1	189.7	183.5	174.8	167.8	154.2	143.5	123.3	100	192.7
	189.3	185	188.2	185	171	170.5	151.6	139.4	123.2	97.4	186.2
	193.8	188.7	189	181	178.2	167.4	151.1	138.9	127.2	97.7	185.6
	192.3	188.2	189.4	183.4	174.6	166.2	153.6	137.5	121.2	97.1	192.3
	195.3	191.1	184.7	184.2	175.4	167.1	149.6	136.5	125.9	99.2	187
	188.4	187.4	189.2	181	177	167.9	154.6	140.5	125.2	102.6	191.2
	191.9	191.5	186.2	183.9	175.9	167.3	150.7	138.1	124.1	102.4	190.9
	190.4	189.7	188	185.5	178.6	163.1	152.4	137	125.2	102.1	192.4
	190.4	188.8	187	185.4	174.1	165.8	149.9	136.2	126.3	101.7	191.8
	190.2	190.9	189.2	184.7	174.3	164.1	151.7	137.4	121.9	96.1	189.5
	189.5	185.4	183.9	184.8	174.8	163.1	150.1	131	124.8	97.7	188.8
	192.1	186.6	185	184.4	177.2	166.6	151.9	133.5	126.6	98.2	188.8
	192.8	191.1	186	181	175.7	164.6	149.8	135.9	126.4	97.7	193.4
	195.1	189	185	183.1	172.2	166.1	154.4	131.7	124.2	100.7	189.4
	191.2	188.8	188.7	180	174.1	168.1	151.2	134.6	125.4	98.1	191.3
	194.8	188.9	184.4	179.8	174.5	164.9	149.5	138.7	123.9	99.8	193
	190.9	187.6	186.8	186	178.4	161.4	150.6	137.2	121.5	100.1	187.6
	190.7	188.5	186	181.2	172.2	165.7	148.4	137.8	121.9	101.1	188
	191.2	185.5	186.3	183.3	174.8	161.6	150.3	134.5	125.6	99.9	190.5
	189.6	186	182.5	180.4	173.2	165.1	151.6	136.3	121.2	98.9	191.9
	189.5	186.5	185.1	178.9	168.8	165.1	148.7	136.2	123.9	97.7	188.6
	189.9	188.5	184.6	180.7	172.2	165.9	147.9	139.5	122.8	101.5	189.8
	191.8	187.3	178.8	184.7	176.3	163.4	151.1	138.6	123.7	100	185
	187.7	184.1	183.3	178.7	175.2	165.7	146.9	139	120.5	100.2	182.9
	192.2	190.4	185	176.9	173.3	164.4	151.9	136.7	123.7	101	186.4
	190.9	187.6	181.2	179.7	172.3	161.7	149.4	134.4	119.7	101.1	193.5
	191	188.7	187.8	179.3	175.9	163.7	147.5	131.4	119.9	101	186.5
	192.7	187.1	185	180.6	176	160	147.9	135.7	120.6	99.3	187.3
	191.4	187.3	185.6	180.2	174.3	162.6	146.7	130.6	118.2	100.6	187
	190.7	186.7	180.2	179.8	172.8	162.3	148.1	131.3	123.4	98.1	184.3
	190.6	187.6	181.9	180.7	172.8	159.5	148.9	136.7	122.9	99.8	188
	191.1	189.2	183.7	178.3	174.5	159.2	147.5	130.2	119.1	97.7	183.5
	187.2	185.5	183.1	179.5	171.9	162.7	146.5	132.4	120.8	99.1	183.2
	186.8	184.7	184.6	180.6	172.4	158.8	146.4	133.3	118.4	97.1	189.2
	188.7	186.9	181.7	179.4	171.4	163.1	149.1	136	121	100.1	191.7
	187.7	188.9	181.3	180.1	174.3	162.5	149.2	135.3	122.5	100	188.1
	187.6	188.1	180.7	179.5	172.6	160.2	145.2	131.1	117.7	96.1	184.4
	189.7	189.5	181.3	180	169.6	162.6	142.8	132	116.2	96.9	187.6
	190.6	186.6	181.1	182.8	172.6	161.1	143.6	134.7	119	103.3	188.8
	192.2	188	182.6	177.8	172.3	159.6	146.5	132.7	116.4	105	187.2
	187.3	188.5	187.8	178	171	162.7	148.6	131.5	121	99.1	183.9
	189.1	188.5	180.2	178	172.9	156.7	145	129.3	117.5	100.7	190.3
	187.1	182.4	180.7	177.7	174.1	161	146.2	131	118	100.1	187
	191.5	183.3	185	177.8	171.3	155	145	130	117.7	98.8	187.4
	187	187.7	182.5	178.7	172.4	163.2	145.6	132.4	118.1	98	186.4
	188.9	184.1	183.9	174	172	158.7	145.5	136.4	120.7	98.5	185.8
	188.4	186.4	183.7	177.1	169.4	159.2	146	131.4	117.9	100	182.6
	189.1	184.8	183.6	178.7	170.1	158	145.5	129.7	120.1	97.9	183
	189.1	186.1	182.8	176.3	172.8	159.1	145	130.8	117.1	97.8	184.2
	187.7	184.4	184.8	177.2	170.3	156.9	142.1	126	115.4	100.6	186
	188.6	184.4	185.1	178.2	171.2	159.1	142.2	128.7	115.7	97.3	184.4
	188.1	184.5	180.5	177.2	172.7	158.4	145.5	128.3	118	99.1	186.4
	187.3	183	186.3	179.7	171.8	161.8	148	131.3	117.6	93.1	187
	187.8	188.6	181.2	177.3	169.4	158.5	139.7	130	117.5	100.7	187.9
	188.2	183.8	186.5	179.8	170.5	156.8	145.6	132.8	120.3	98.6	186.3
	187.6	186.9	180.4	177.3	168.1	156.6	142.9	132.2	118.2	99	186.5
	189.1	188.2	182.4	176.3	169.6	157.5	141.9	129.5	113.5	99.6	183.7
	187.2	187.3	181.5	175.3	167.8	156.9	146.5	127.8	115.9	100.9	182.7
	186.5	185	180.4	176.7	170.3	154.5	140.6	127.7	118.7	97.7	182.5
	186.7	183.4	181.7	173.2	168.4	157.1	139.2	128.3	113.7	98.3	179.1
	190	183	182.5	176.9	167.7	156.8	139.9	127.7	118.8	102.8	187.3
	189	184.6	178.4	174.7	171.6	156.7	143.3	126.3	117.7	98.9	186.4
	188	186.5	179.6	179.8	170	157.3	143.3	132.2	116.5	97.3	185.5
	183.9	183.1	182.4	180.8	166.3	154.3	141.2	128.2	112.2	101.3	187.1
	191.8	184.4	177.5	173.5	166.6	158.6	146.3	128.8	115.9	100.9	185.7
	189.1	181.5	182.6	177.8	167.9	156.7	140.2	128.4	115.2	100	180.9
	189.2	179.2	179	172.7	167.8	155.4	139.7	128.2	114.7	98.3	183.5
	186	184.6	180.2	173.2	168.3	157.2	139.4	125.3	117.5	102.2	184.9
	187.1	183.4	180.1	173.4	166.6	155.6	139.4	127.5	117.1	96.1	181.8
	188.9	184	178.5	177.9	166.5	155.9	141.1	132.8	112.2	100.3	180.8
	183	180.8	180.2	174.3	166.9	156.8	140.8	130.4	113.2	100.3	184.7
	186.5	181.8	180.8	173.4	163.8	157.3	139.2	122.7	113	100.5	181.9
	187.9	182.6	178.1	177.8	165.1	155.6	140	124.9	118.6	99.1	180.7
	187.4	183.6	179.9	177.1	166.1	150.4	142.6	121.4	113.9	98.1	182.5
	185.8	182.9	180.9	174.8	167.8	154.8	142.4	124	112.8	99.5	180.8
	185.3	184.5	178.8	174	168.2	154.1	139.1	127.8	111.8	100.9	185.8
	184.7	181.4	182	176.3	169.7	152.3	144.9	123.8	118.8	96.6	183.1

## Sheet: Fig1F
time (s)	5000	2500	1250	625	313	156.3	78.1	39.1	19.5	0	no NAD
30	211.4	209	212.4	210.8	212.1	213	214.2	211.2	207.4	170.8	205.9
60	208.7	211.9	207.4	208.3	209.6	211.6	207.4	210.9	202	152.9	207.9
90	210.4	215.3	211.9	212.7	209	205.5	206	205.2	207.4	146	204.1
120	211.5	211.5	209.4	208.3	209.6	206.1	211.5	202.1	208.5	142	204.3
150	212	210.1	211.7	208.9	206	201.6	207.6	201.4	206.1	140.6	203.1
180	214.5	209.7	207.5	207.9	206.3	209	201.4	201.4	202.1	138.9	208.8
210	210.9	209.8	208.7	209.5	204.8	205.4	198.9	205.9	202.2	131.4	206.6
240	216.2	211.2	208.1	208.7	202.6	205.5	202	199	199.6	132.5	204.5
270	213.2	213.3	208.5	202.4	205.3	198	200	195.4	196.6	130.3	204.1
300	211.2	205.3	209.1	204.5	204.1	201.9	203.5	197.1	191.8	124.7	210
330	210	207	202.2	206.7	205.1	202.4	200.2	199.8	191.8	123	206.3
360	208	204.4	210.5	200.7	205	196.7	196.5	196.1	189.4	126.1	200.1
390	210.6	210	207	208.4	199.3	196.4	196	201.5	189.9	122.4	200.5
420	208.1	210.6	207.4	203.6	201.5	195.9	194.1	193.6	190.3	121.9	207.7
450	210.2	208.6	208.9	206.3	200.9	199.1	195.8	186.7	185.4	123.8	205.4
480	208.2	207.8	202	202.9	205.8	196.9	195.5	185.3	181.1	121.5	202.7
510	210.9	211	199.8	200.6	200.8	193.1	197.7	187.5	182.3	124.9	205.2
540	206.5	202.8	208.1	200.6	204	197.1	194.3	193	178.8	120.5	203
570	209.1	203.2	202.7	200.9	200.7	198.8	190	193.2	176.7	118	203.1
600	207.8	205.8	205.5	199.3	199.2	194.7	192.3	193.5	183.4	113.9	201.8
630	211.5	207.3	202.3	201.1	199.7	191.7	190.9	186.8	178.9	115.3	204.7
660	208.6	199.5	205.1	201.8	194.6	194.7	188.3	183.9	176.7	119.7	201.3
690	209.7	206	201.3	200.9	201.8	195.4	188.7	183.5	179.1	120.9	200.9
720	209.3	205.3	203.8	199.9	195.5	192.5	187.2	181.5	170.6	115.9	203.6
750	210.8	205.2	198.9	203.1	196.5	191.9	185.9	182.1	168.5	116.2	200.9
780	201.7	203.3	200.4	195.5	198.4	191.3	183.5	182.4	174.4	114.2	206.5
810	202.3	200.8	203.7	201.5	195.9	191.2	184.4	177.8	168.8	112.7	199.6
840	209.4	204.5	201.6	201.2	194.1	191.7	185.7	174.9	168.2	114.8	201.9
870	206.9	205.4	197.3	199.5	194.4	188.7	183.5	180.9	169.1	112.8	200.5
900	205.1	200.4	200.1	195.7	190.6	191.5	183.3	177.4	164	115.9	199.9
930	207.8	199.8	200.7	195.4	193.2	184.7	180.1	177.4	164.3	111	198.1
960	206	207.3	201.5	200.8	195.8	187.4	180.8	176.4	159.5	109.1	202.1
990	206.1	207.9	198.3	199.6	194.5	185	181.6	172.6	159.1	113.9	200.1
1020	205.6	202	197.2	199.5	192.5	185.2	184	170.2	161.9	111.8	199.6
1050	202.9	205.9	197.8	198.4	188.1	189.3	176.9	172.1	158.4	112.7	198.6
1080	202.7	204.3	203.1	193.4	194.2	187.3	180.8	171.6	158.1	111.5	199.3
1110	202.1	203	198.5	193.4	187.9	185.3	181.1	167.6	152.8	109.6	199.6
1140	204.5	200.6	198.8	195.9	190.4	183.4	181.1	170.4	155.9	108.8	198.3
1170	202.2	203.5	196.8	192.1	190.5	183.3	174.7	167.5	152.2	112.2	198.4
1200	202.9	201.8	197.8	196.6	190.1	184	176.6	164.4	157.7	113.9	203.2
1230	204	200.7	197.7	192.9	189.1	183.7	176.3	168.4	153.2	114.4	199.6
1260	204.3	202.8	195.4	195.8	186.2	182	178.6	168.4	154.4	110.4	200.7
1290	200.8	195.3	198.5	190.7	189.9	182.9	174	166.3	153.2	108.5	201.8
1320	204.8	199.7	197.5	191.7	185.9	182.3	172.1	163	155.4	115.9	201.8
1350	200.4	198.8	197.9	190	186.5	182.2	177.4	165.6	151.8	111.3	202.3
1380	203.8	199.3	195	193.6	184.3	183.8	173.9	162.4	151.7	109.5	197
1410	202.1	198.7	196.1	188.9	187.3	180.3	169.4	161.4	146	106.9	199.1
1440	200.1	200.1	198.8	194.1	182.6	177.2	173.3	160.1	150.1	111	198.9
1470	205.4	199.6	197.8	193.4	189.2	176.1	173.1	160.7	146.8	110.9	201.1
1500	201	199.8	193.6	190.5	185.3	184	171	160.2	147	112.6	196.4
1530	203.4	200.4	190.8	192.8	185.3	174	171.3	155.5	146.8	107	199.3
1560	200.2	198.8	193.8	192.9	189	179.1	169.1	162	147.3	107.9	203.8
1590	199.9	202	195.6	188.2	187.7	178.7	167.9	157.7	147.1	107.1	200.1
1620	203.2	201.3	192	189.2	184.2	174.6	168.3	155.8	146.2	107.5	197.3
1650	203.3	200	196.6	191.4	185.7	177.8	165.4	155.9	140.2	105.6	202.5
1680	200.9	198.1	195	190.4	185.4	171.1	173	155.4	143.5	105.8	198
1710	198.4	197	196.8	186.8	181.4	179.4	164.7	154.5	142.5	103.9	200.6
1740	197.8	198.1	193.5	189.8	183.4	175	169.7	154.5	142.8	101.9	200
1770	202.1	197.5	195.8	187.1	183.2	175.4	159.2	153	134.9	107.1	193.2
1800	200.9	197.8	190.6	191	183.8	176.5	168.5	157.8	144.3	108	201
1830	199.4	196	196.1	182.8	181.8	174.5	167.4	154.5	138.6	107	201.5
1860	201.4	196	188	191	183.8	176.4	160.9	153.2	138.3	104.8	198.7
1890	198.8	199.7	193.7	189.2	179.3	176.5	162.8	153.2	142.6	107.4	201
1920	196.5	198.6	191.8	188	182	170.1	165.5	152.7	139.6	106	195.9
1950	200.4	195.7	190.9	187.4	178.7	171.5	161.8	155	138.5	111.5	199.2
1980	198.1	196.2	192.1	184.8	178.7	174.1	165.2	152.1	134.5	108.3	203.6
2010	198.9	196.2	197.8	187	181.3	168.9	163.1	151	138.2	104.7	199.5
2040	199.1	197.3	187.9	183.9	181.2	169	163.1	149.3	135.2	107.8	199.5
2070	195.5	194.1	184.6	188.5	179.7	177.5	163.4	149.5	138.2	108	200.4
2100	195.2	197.9	190.1	185.6	178.4	172	158.4	149.7	134.5	109.6	201.7
2130	198.5	191.4	189.4	178.5	176.9	171.9	161.6	149.9	135.9	111	197.9
2160	196.6	191.3	194.1	191.8	179.3	174.5	159.6	151.9	131.4	108.2	196.6
2190	194.9	194.5	190.3	186.9	179.7	168.4	164.8	144.5	139.5	106.2	193.4
2220	201.3	195.2	193	188.2	178.5	173.1	161.7	145	137.1	109.2	197.4
2250	200.3	193.4	193.7	186.7	180.2	168	160.5	151.2	137.6	107.6	197.7
2280	199.4	193	191.4	183.6	181.6	168.2	156.4	145.4	135.1	105.7	190.5
2310	196.3	192.2	191	183.2	176.9	168	155.2	146	134.1	107.1	195.1
2340	195.2	194.7	188.1	181.7	174.1	169.4	162.9	146	140.6	105.9	200.4
2370	194.7	194.7	192.4	183.4	172.8	172.6	156.5	144.8	132.3	109.1	199.5
2400	199.5	191.2	187.3	182.7	171.1	167.7	159.5	148.2	130.9	106.4	200.5
2430	196.4	193.7	188	178.1	181.9	165.1	158.3	143	136	106.9	200.8
2460	197.4	192.3	187.9	182.7	174.9	169.5	155.4	142.9	135.7	109.1	197.3
2490	191.3	191.9	186.1	176.2	174.8	167.7	161.7	144.3	132.5	106.2	199.9
2520	195.4	189.2	190.3	182.3	172.8	169.1	155.6	146	133.8	104.8	192.4
2550	193.6	192.6	190.1	183.3	171.2	164.3	156.3	143.8	133.8	105.1	199
2580	194.5	197	185.6	187.8	172.8	166	159.6	139.8	132.3	106.1	194.6
2610	195.5	193.6	183	183	177.7	168.6	153.9	142	127.7	106	192.5
2640	198.1	192.7	184.4	182.2	174.2	166.4	154.8	140.7	131.8	101.9	196.4
2670	197.6	190.7	185.4	180.2	171.1	164.4	154.9	139.7	131.1	108.4	199.5
2700	192.8	191.6	184.2	180.1	170.4	165.9	156.9	141.6	123.2	109	201.4
2730	194.9	192.2	183.3	181.3	175.4	165.3	155.2	141.6	130.3	103	195.9
2760	193.6	193.3	186.1	184.6	175.3	166.5	155.4	146.1	132.2	105.1	199.9
2790	197.3	192.6	187	182.8	172.8	162	153.6	141.5	124.7	106.1	195.2
2820	198.2	189.1	189.4	181.1	171.4	166	152.3	139	134.4	105.9	200.5
2850	192.6	187	184.2	180	174.4	166.1	152	139.9	128.6	104.9	198.7
2880	191.7	189.8	182.7	177.2	174.5	164.1	150.7	140.1	127.4	105.6	194.2
2910	192	194.1	188.7	184.5	172.5	160.5	147.4	133.6	125.1	106.8	198.6
2940	192.9	192.8	183.5	181.6	170.6	157.5	150.9	137.9	126.8	103.8	201.5
2970	193.7	190.3	184	175.7	172	162.2	149	138	128.2	99.9	197
3000	192.5	190	183.3	177.4	168.4	164.5	148.8	138.5	126.5	103.4	193.7
3030	193.5	191.7	183.6	183.2	173.1	163.5	150.6	134.3	129.2	111.3	193.2
3060	191.6	188.6	178.9	178	167.4	159.8	149.3	137.2	128.5	104	199
3090	189.2	186.5	183.3	177.9	168.5	157.1	148.2	139.5	123.2	106.5	195.5
3120	190.8	189.3	183.1	180	169.5	166.7	152.5	135.7	125.5	103.3	197.8
3150	191.3	187.6	181.6	177.8	172.1	158.1	147.6	140.5	131.5	103.8	195.4
3180	189.2	186.9	182.8	176.7	169.4	160.7	144.9	134.5	126	102.2	198.2
3210	190.4	186	183.5	181.4	170.2	158.7	153.1	133.9	131.9	107.8	196.7
3240	189.7	188.5	180.2	176.7	171	159.5	148.8	136	124.6	102.9	197.3
3270	197.7	187.1	180.2	177.4	167.9	161.9	148.2	133.9	126.2	104.4	197.9
3300	188.1	188.9	180.3	179.3	166.6	159.7	148.7	136	124.7	104.2	193.1
3330	186.7	189.4	182	181.4	168.8	159.3	150.5	134.4	124.8	99.1	192.8
3360	193.9	187.6	178.3	177.3	171.8	161.3	147.7	139.1	124.2	102	196.2
3390	194.8	186.2	186	178.9	170.3	160.6	151.3	130	123.6	104.3	190.5
3420	192.3	189.5	180.1	178.6	168.5	153.7	148.5	130.8	126.4	105.8	197.2
3450	192.3	189.9	182	175.4	171.6	159.4	148.3	134	126.7	107.6	190.3
3480	189.3	182.5	177.9	174.6	167.7	161.1	149.3	132.7	123.8	103.1	194.3
3510	192.1	185.6	184.9	179.4	171.9	158.7	146	135.7	126.3	103.2	196.7
3540	191	186	184.2	177.8	169.8	159.3	143.7	134.7	125.5	99.6	195.2
3570	186.8	187.8	178	170.8	168.1	159.7	152.5	133.9	122.5	105.3	195.8
3600	192.8	187	179.7	175.6	164	159	147.3	136.4	123.6	107	194.1
3630	188.8	185	182.1	173.3	169.3	159	147.4	131.4	126	107.1	192.8
3660	187.2	188.4	178.7	176	166	155	141.7	135.6	122	107.6	199.5
3690	188.5	185.6	180.5	182.9	167	155.5	143.3	135.3	130.5	105.7	189.6
3720	191.8	184.5	180.5	179.7	168.5	158.5	145.2	132.7	124.9	105.1	189.4
3750	193.2	188.1	183.7	176.5	170.3	153.2	143.8	134.3	121.2	104.5	196.7
3780	190.3	180.4	182.8	173.8	164	154.5	142.1	131.4	121.7	107.4	194.1
3810	189.3	186	179.1	179.7	167.3	155.5	144.4	132.3	124.5	110.8	188.8
3840	188.5	182.2	178.4	174.1	160.7	155.1	148.3	128.7	123.2	101.9	191.3
3870	190.1	181.7	178.8	173.8	161.9	150	142.8	126	121.9	104.9	188.6
3900	189.5	186.9	174.2	175.5	168.6	152.1	143.6	129.1	121.2	100.1	191.5
3930	188.4	183.1	176.9	178	169.3	151.7	140.7	132.6	125.5	106.8	191.2
3960	188.9	185.7	180	174	164.5	150.8	145.4	131.4	120.4	105	190.1
3990	189.4	183.1	178	170.3	167.1	157.2	143.1	132.7	120.8	103	193.6
4020	187.1	186.6	179.9	175	162.1	151.6	143.6	131.3	120.4	102.8	194.6
4050	185.5	185.8	178.6	171.4	165.6	155.1	150	136	118.2	107.7	195.2
4080	189	189.1	177.5	172.4	167.7	154.6	142.2	131.6	120.1	101.6	197.5
4110	186.4	186.1	177.4	173.4	159.1	157.3	139.5	128.9	119.8	103.3	193
4140	187.6	181.8	174	169.3	159.1	151.6	142.3	131.1	120.7	105.8	189.6
4170	186	179.7	178.3	169.5	158.9	154	144	132.1	121.9	104.2	190
4200	191.9	181	172.4	173.8	162	151.1	140.9	130.5	119.4	101.5	195.6
4230	188.1	184	178.5	175.9	163.8	150.6	139.3	130.2	114.8	103	192.9
4260	182.2	186.2	175.2	171.2	166.6	153.6	139.1	130.2	125.5	110.8	192.1
4290	189.9	185.3	176.5	174	162.1	149.4	142.6	128	119.9	106.2	191.7
4320	186.7	182.9	178.7	171.4	163.8	152.3	142	127.4	122.6	104.5	191.8
4350	186.1	181.7	176.9	172.9	162.2	151.4	142.1	127.6	122.8	99.9	191.4
4380	189.2	182	175.7	173.6	164	153.5	139.7	125.2	114.9	107.4	194.1
4410	186.9	182	173.7	170	172.5	151.6	135.9	130.9	116.1	99.5	191.2
4440	187.8	178.5	177.6	169	159.4	148	140.4	129.8	118.4	104.9	190.3
4470	186.6	179.9	175.2	170.1	160.5	150.2	140	124.2	115.9	102.7	194.1
4500	186.6	181.7	169.9	170.8	159.6	153.5	139.9	127	119.8	102.3	190
4530	188.4	184.2	172.8	169.2	161.2	150.8	141.4	128.7	120.3	103.4	191.2
4560	184.8	178.7	174.6	168.5	162.5	152.3	141.4	126.6	119.3	105.8	192.3
4590	190	179.2	176.1	172.2	162.6	147.5	136.4	128	119	101.5	193.6
4620	181.4	176.9	168.9	168	161.6	150.3	136.1	126.1	115.4	104.6	194.7
4650	189.9	182.6	175.5	169.7	161.9	148.1	138.5	120.4	119.4	103.3	192.7
4680	182.8	177.5	178.7	171	159.5	148.6	136.6	128.5	125.6	102.2	189.4
4710	183.9	180.9	176.2	168.3	155.4	147.5	136.6	127	120.3	105.6	189.1
4740	186.3	182	170.8	170.1	164	148.8	139.7	128.3	121.5	96.8	195.9
4770	185.3	177.9	175.3	168.7	156.9	148.7	137.7	126.8	117.4	103.2	190.7
4800	186.1	179.3	173.8	168.7	163.3	142.5	137.3	130	116.6	107.2	189.6
4830	185.4	180.6	176.5	170.8	158.1	145.3	134.6	126.1	121.3	102.4	189.8
4860	184.8	180.1	176.2	172.4	160	147.5	137.3	125.6	123.2	104.8	188.7
4890	187	177.2	174	169.8	159.7	147.9	132.7	126.5	122.1	106	188
4920	187	182.5	171	167.5	159.4	147	136.5	128.9	117.3	101.5	185.8
4950	183.7	181.2	175.8	170.9	155.8	144.1	137.5	123.2	121	101.5	192
4980	182.3	178.5	169.5	167.6	157.3	146.1	136.4	124.5	114.4	99.6	185.7
5010	185.4	177.3	171.9	169.5	159.5	146.3	133.3	121.8	121.1	102	192.4
5040	189.1	177.1	171.1	165.2	155.7	145.7	132.4	127.7	118.8	104.1	188.2
5070	178.4	177	170.7	164.2	151.3	147.7	136.3	123.4	116.2	104.1	191.8
5100	187.7	178.5	174.2	168	152.9	146.8	134.4	129.5	120.2	105.3	188.9
5130	184.6	182.5	169.3	164.6	153.7	144.6	132.9	125	118.3	101.5	188.9
5160	179.6	172.2	169.4	162.4	157	146.1	134.2	124.6	117	106.2	191.2
5190	182.2	178.9	169.8	168	158.6	147.1	135	121.7	117.7	103.7	191.1
5220	181.2	175.4	167.4	172.5	155.3	146.9	137.3	125.4	118.5	100.9	184.6
5250	184.6	178.6	169.9	168	156.5	147.1	137.5	126.6	114.6	104.7	189.7
5280	182.9	178.2	170.9	173	157.8	149.4	135.8	124.6	117.1	103.3	190.9
5310	181.7	177.8	168	170.1	154.6	145.5	131.2	127	117.2	99.9	185.9
5340	187.9	177.8	170.1	170.8	155.6	141.9	136.1	122.9	116.5	104.9	191.4
5370	184.8	175.5	172.1	169.5	155	144.7	134.2	123.6	115.6	103.7	189.1
5400	185.6	175.4	168.5	165.8	157	142.6	134	123.3	114.6	99.9	189.6
5430	184.8	179.5	165.2	163.1	153.9	144.1	132.3	122.3	122	98.7	187.1
5460	179.9	176.8	173.9	164.9	154.8	145.5	132	120.8	116.3	104.5	188.7
5490	186	170.4	166.6	164.3	150.9	144.6	135.7	125.1	116	102.9	186.4
5520	182.8	176.1	174.2	169.8	153.7	143.4	134.6	123.4	120.7	101.7	187.8
5550	185.7	175.8	170.8	170	154.4	138.9	133.9	124.4	111.6	99.5	188.6
5580	183.6	172.6	171.9	164	154.9	141.7	135.2	123.5	116.9	102.8	187.4
5610	181.2	174.3	168.7	165.3	157.8	143.9	134	125	114.6	104	193.8
5640	176.7	172.5	167.5	164.7	153.5	143.5	133.7	120.9	117.9	101.6	187.6
5670	177.7	174.5	170.2	162.9	152.4	140.1	132.9	126.4	116.4	102.5	186.9
5700	177.6	172.2	166.7	166.1	152.5	143.1	128.1	121.9	109.7	97.5	186.5
5730	176.7	177.4	167.2	162.4	152.6	145.9	127.7	124.6	116.1	102.6	183.2
5760	179.7	170.7	174	166.2	149.4	137.7	129.8	120.1	110.8	99.3	188.8
5790	182.6	172	170.2	169.8	152.1	147.4	129.2	121.6	117.7	96.8	183.2
5820	180.4	176.2	167.9	164.1	149.6	141.6	138.1	123.4	115.5	107.9	185.2
5850	176.5	172.1	165.9	165	151.6	139.5	133.3	122.8	114.4	100.4	188.1
5880	181.8	173.6	165.6	160.6	151	139.8	133.2	121.4	115.7	99.2	187.5
5910	177.8	176	164.3	165.4	150.3	141.6	127.2	122.9	117.3	102.5	184.1
5940	181.4	175.7	171.4	165	150.1	144	132.2	124.3	115.4	104.2	186.7
5970	179.8	175.2	163.5	162.2	150.4	138.6	132.3	120.8	114.3	99.6	187.8
6000	178.1	171.8	166.3	162.9	152.9	142.6	136.3	124	113.6	101.2	189.9
6030	175.2	174.2	168.2	162.3	151.3	139.3	130.5	119.7	115.6	105.7	183.7
6060	177.6	171	164.5	164.2	153.3	141	130.5	117.8	107.7	99.3	187.9
6090	174.4	170.8	163.7	164.3	156.4	140.3	125.5	120.6	109.7	101.2	186.3
6120	178.9	174.8	169.1	163.4	153.5	142.5	134.8	122.5	117.1	97.5	183.2
6150	178	172.1	165.6	162.1	152.1	142.6	129.7	124.7	121.6	102.5	186.7
6180	175	174.1	162.6	160.6	153.2	141.2	134.1	118.4	112.2	101.6	184.1
6210	177.9	169.5	165.6	158.9	151.5	136.2	128.3	119.9	121	101.8	183
6240	175.4	168.8	165.4	159.6	151	137.1	129.9	118.7	115.7	98.3	185.1
6270	175.7	172.5	163.9	166.7	147.8	139	131.3	121.8	117	97	185.6
6300	179.6	172.6	161.1	157.8	154.9	140.8	129.7	126.2	112.3	101.2	187.9
6330	181.3	171.7	165.4	162	151	141.2	128.4	117.3	110.2	105.6	188
6360	180.6	172.2	165	160.3	151.3	137.6	124	120.1	116.2	103.1	187.9
6390	175.8	170.8	164.1	165.1	146.7	139.1	125.7	121	114.8	97.4	186.3
6420	179	171.3	166.2	160.7	150.3	138.7	129.9	113.3	112.1	103.6	188
6450	175.4	168.7	165.8	162.9	146.6	138.6	125.6	118.8	112.9	101.8	184.4
6480	176	169	163.3	164.3	148.2	141.3	131.7	117.9	110.6	104.5	181.9
6510	177.8	172.9	161.2	159.7	146.7	142.4	130.5	124.9	115.7	101.8	184
6540	172.5	169.6	162.3	157.2	145.2	131.1	128.9	120.5	113	102.1	186.6
6570	181.5	172.2	166.1	161.4	147.8	139	127.3	115.3	116	102	187.4
6600	177.9	170.3	169.1	159.3	146.7	141.1	125.8	122.2	113.3	102.4	179.4
6630	178.1	171.3	159.7	157.3	150.9	138.5	124.6	120.2	113	100.8	179.7
6660	176.9	170	165.7	161.7	148.6	133.9	124.8	120.1	111.7	96.5	181.8
6690	174.8	169.9	159.1	157.8	145.5	141.7	131	118.2	112.4	99.2	184.9
6720	179.3	169.8	168.2	158.4	148.7	137.9	125.7	120.2	114	99.9	183.9
6750	176.3	171.4	164.5	156.5	149	139.9	124.1	118.8	110.5	101.8	186.5
6780	174.2	167.8	159.8	159.3	147.7	139.2	126.3	120.7	111.2	107.7	181.1
6810	173.9	170.5	162	164.6	149.4	134.5	124	120.3	114.7	105.8	183.7
6840	175.9	167.5	164.4	154.8	145.5	138.3	126.3	114.7	110.6	98.4	178.4
6870	174.7	170.7	165.2	167.1	147.7	136.2	130.4	119.7	113.5	103.1	180.4
6900	176.5	171.9	166.7	159.5	148.4	138	123.6	117.9	113.5	102.6	181.8
6930	175.3	169.2	161.6	158	146.7	136.4	129.2	115.7	114.4	100.2	182.6
6960	169.9	168.4	163.1	155.1	143.7	135.6	128.6	115.8	115	102.7	181.5
6990	178.5	170.9	162.5	159.6	148.5	135.2	127.2	118.4	111.8	102.2	181.2
7020	177.5	165.6	164.3	161.6	147.8	137	130.8	121.3	114.6	100.7	182.4
7050	172.4	168.1	159.5	161.1	147.1	132.6	125.6	118.3	114.7	103.7	179.5
7080	174.5	165.9	162.6	155.4	142.5	135.8	128.5	121.5	112	100.7	181.3
7110	172.3	169.3	161.1	160.3	144.9	134.3	127.9	119.8	110.5	100.4	181.5
7140	173	169.3	162.8	158	144.4	137.9	125.8	115.8	112.3	99.3	184.7
7170	175.8	165.7	162.5	157.7	150.9	133.5	128.2	116.4	109.3	96.1	181.9
7200	173.7	168.6	164.8	156.3	146.1	132.2	132.8	115.4	112.9	98	182.2
7230	176.4	167.2	163.3	156.9	144.8	134.6	126.9	120.1	105.9	100.6	178.3
7260	172.5	169	162.9	154.2	146.1	128.9	127.7	118.2	109.8	100.8	181.5
7290	169	163.5	158.9	160.6	149.9	136.2	120.5	115.5	113.7	96.9	180.3
7320	177.5	168.4	155.5	157.3	144.7	136.3	128	116.4	113.1	98.6	181.4
7350	175.2	164.7	162.9	159	145.8	133.8	121.4	114.9	112.1	98.1	181.3
7380	172.5	166	159.1	154.6	150.5	135.7	123.2	114.7	107.9	100.4	180.2
7410	169.7	165.9	155.8	156.5	146.1	135.3	128.4	119.4	116.4	99.7	181.5
7440	172	165.4	163.5	154.1	143.5	132.2	119.3	114.3	114.8	100.1	178.8
7470	177.7	167.6	154.3	154.7	141.1	130.7	121.6	116.9	114.4	101.1	177
7500	166.7	167.7	158.3	158.4	147.6	132.6	118.8	114.8	116.2	99.6	183.9
7530	171.1	169	163.3	154.7	140.9	132.6	121	114.4	112.3	99.9	188.1
7560	176.2	164.3	158.1	160.5	143.1	133.4	118.4	114.9	111.8	97.6	177
7590	167.7	164.8	162.7	155.3	143.9	132.3	126	113.6	110.3	98.5	178.4
7620	170.7	168.2	157.2	156	142	134.6	127.2	116.7	110.9	100.3	177.9
7650	170	165.2	158.9	154.5	145.1	131.5	127.9	114.1	111.5	99.4	182.3
7680	172.5	161.1	155.8	158.2	146.4	134.7	121.7	115.4	109.8	102.3	177.9
7710	169.6	168.3	159.3	153.7	139	133.2	124.9	116.3	108.4	101.4	181.4
7740	170.5	159.8	162.9	157	145.5	136.7	128.5	118	109.6	98.8	178.2
7770	168.6	164.9	160.4	155.6	139.8	129.5	119	118.2	112.3	106.4	180.2
7800	168.4	162.4	160.6	149.9	145.1	128	122.6	113	116.7	97.5	175.3
7830	171.5	162.4	163.8	152.1	138.9	130.3	128.4	122.2	111.6	96	180.9
7860	165.8	163.1	155.6	156.3	141.5	130.5	123.7	118.7	112.6	101.7	180
7890	170.1	164.6	158.9	155.9	145.6	132.1	123.8	115.7	113.3	100.6	177.6
7920	173.5	166.1	159.8	157	144.9	132.1	118.9	119.5	110.9	101.5	181
7950	170.2	162.7	158	151.7	135.9	131.8	123.2	113.8	110.9	97.2	180.9
7980	172.1	165.3	156	154.1	141.3	132.5	121.7	117	108.8	97.5	181.8
8010	166.7	166.7	158.5	156.5	140.6	127.7	124.4	117.6	116.7	100	174.8
8040	170.8	161.4	156.4	158.1	139.9	133.1	122.3	118.9	109.1	98.9	175
8070	176	162.3	157	152.9	143.7	130.4	120	109.2	111.1	96.8	175
8100	168.7	164.8	155.9	153.4	141.9	132.9	121.5	117.4	111.9	102.9	184.3
8130	169.4	159.4	150.6	150.2	143.8	129	123.1	113.5	107.4	100.2	181.7
8160	167.8	164.1	151	152.9	141.2	127.8	121.5	111.8	113	98.3	185.1
8190	165.4	162.3	160	150	140.3	132.9	124.4	114.9	108.3	98.5	178.8
8220	168.5	163.9	154.2	151.1	141.4	133	127	116.7	110.7	104.3	176.1
8250	174.3	161.5	159.9	155.3	136.8	133.3	124.8	113.4	108.9	100.1	174.3
8280	168.7	167.5	155.6	156.9	143.6	129.2	123	112.5	112.2	102.2	179.6
8310	167.8	164.8	152.8	151.5	137.7	131	121	119.3	109.2	98.5	176.7
8340	169.6	160.1	154.5	150.4	141.7	131.5	123.4	115	111.7	104.5	176.6
8370	170.5	160.2	155.5	152.3	140.4	136.7	117.8	112.3	109.7	100.6	181.5
8400	169.6	161.2	153	151.4	133.8	126	127.2	112.2	106.8	101.4	174.8
8430	170.1	159.7	159.4	155.1	138.8	129.7	123.6	114.3	107.9	98.6	180.9
8460	165.9	162.4	154.8	151.3	137.7	130.1	123.7	113.2	111.8	98.5	173.1
8490	166.5	165.2	158.6	146.8	140.1	127.6	121.1	107.5	110.6	100.9	176.5
	164.9	162.5	155.1	150.8	142.7	128.5	120.5	110	109.3	97.9	175.5
	169.3	160.4	147.6	153.7	142.5	124.7	122.4	114.4	107	100.6	174
	172	162.5	152	160.7	140.7	125.8	120.4	112.6	111.3	103	178.3
	167.9	160.1	157.5	155.3	145.3	129.2	124.7	112.3	108.6	101.2	178.3
	164	161.2	156.5	152	138.8	125.9	119.2	115.1	109.6	98.9	175.8
	171.8	166.4	157.8	152.9	142.4	127.3	119.4	114.8	112.4	101.4	173.7
	162.3	159.7	153.3	148.9	140.3	128.3	122.1	111	110	103.5	178.4
	167.5	162.2	152.3	150.9	134.3	127.4	110.5	116.2	110.1	106.3	173
	165.1	156.7	156.1	147.3	142.3	128.3	120.4	110.4	106.9	97.8	178.4
	169	158.8	155.5	149.7	141.9	129.1	119.3	113.1	107	98	175.8
	168.5	161.2	152.6	149.6	137.6	126.6	122.2	114.9	108.1	103.5	176.6
	162.1	161.4	155	147.8	133.7	131.5	119.1	115.6	109.8	98.6	174.1
	164.6	161.2	151.2	152.1	135.6	126.7	117.2	111.3	106.2	98.9	177
	158.4	159.2	155	150.8	136.4	124.3	119.6	113.1	104.1	97.3	173.5
	167.5	157.1	151.2	150.1	135.7	132.3	123.5	109.7	109.6	101.3	175.1
	167.5	151.8	156.3	147.7	138.9	126.8	120.6	106.2	110.6	101.1	175.9
	162.2	159.2	150	151	137.7	127.9	120.1	113.3	116.1	100.7	174.6

## Sheet: Fig1G
time (s)	5000	2500	1250	625	313	156.3	78.1	39.1	19.5	0	no NAD
30	204.6	201.5	196.5	201.9	204.6	199.1	195.5	198.1	203.6	135.4	199
60	201.7	201.5	201	199.5	200.1	201.7	198.1	198.7	203.4	133.8	197.1
90	203.6	200.7	195.3	194.8	200.7	202.1	201.4	199.1	201.2	128.5	202.5
120	198.5	200.8	200.1	196.6	199.8	199.4	199.3	197.2	204.1	122.4	196.8
150	201.9	200.8	200.7	200.3	198.7	200.5	196.2	197.4	201.2	125.9	197.6
180	205.2	199.4	202.1	199.4	199.5	200.4	196.2	200.2	201.8	120.5	194.4
210	199.2	202.1	198.9	203.8	203	206.1	202.2	195.9	201.3	120.7	199.2
240	202.2	200	200.8	197.1	202.6	198.2	200.1	197.8	199.3	116.5	196
270	201.5	200.1	200.3	201.5	200	200	197.7	200.3	202	117.4	197
300	199.4	197.2	203.5	196.8	203	200.6	200.4	200.8	198.6	108.9	197.3
330	200.9	197.3	197.6	199.3	199.9	200.9	200.4	201.1	200	114.2	194.6
360	201	203.5	200.8	197.1	196.3	196.5	197.5	195.5	200.3	114	198.5
390	200.2	197.2	202.1	198.8	197.8	196.6	195.7	197.2	198	113.6	198.7
420	199.7	196	198.5	199.2	200.6	196.3	197.8	197.5	199.5	114.5	196.3
450	193	201.6	195	201.8	197.3	198.3	193.3	196.6	202.1	110.1	197.5
480	202.8	200.5	199.8	199.2	197.9	198.6	198.9	199.8	201	115.2	196.1
510	198.6	198.5	197.7	197.7	202.2	197.9	197	197.3	200.6	107.5	197.6
540	197.7	201.8	201.1	199.7	194.9	200	197.6	199.2	199.1	108.5	198.4
570	197.3	197.4	198.9	196.7	196	195.8	201.8	197.3	193	113.4	196
600	198.3	198	198.1	199.4	193.3	196.8	197.3	195.8	198.6	109.7	195.8
630	198	202.8	198	197.1	195.5	196	198.1	194.8	197.6	112.6	199.2
660	201.8	200.3	199.4	196.1	194.8	198.6	200.9	195.5	198	107.2	196.4
690	199.3	197.8	200.6	198.2	201.8	199.5	198.1	196.5	196	108.3	194.8
720	198.4	200.1	201.2	196.7	194.4	194.5	197.4	196.9	195.6	107.8	199.3
750	199.6	197.9	200.2	199	199.2	194.7	195.5	195.4	198.4	105.5	195.7
780	198.6	197.8	196.2	196.6	203.7	198	196.4	194.6	200.4	109.9	195.9
810	200.9	197	198.2	200.2	196.9	202.4	196.9	201	193.6	104.2	196.6
840	202.9	197.8	198.3	196.1	199.9	197.9	196.3	195.4	196.5	106.3	194.1
870	198.9	201.4	199.9	194.3	196.5	194.3	194.3	194.6	195.2	109.8	196.4
900	201	196.3	198.2	200.5	194.6	194.6	194.4	194.8	197.9	107.5	198.3
930	197.1	196.1	198	194.8	195.7	194.4	194.9	194.7	193.4	104.2	194.8
960	202.5	201.1	194.1	197.9	198.9	197.5	196.1	199.8	198	103.8	200.1
990	205.4	197.5	199.7	201.7	198.7	197.9	198.7	192.6	196.1	106.7	195.1
1020	198.7	199.3	194.8	193.8	201.6	199.9	196.5	195.7	195.4	97.5	193.8
1050	197	201.8	193.6	198	197.4	198.5	191.1	192.8	196.1	106.6	198.4
1080	196.2	196.6	199.4	197.6	194.3	195.8	196.5	196.3	195.8	106.3	192.9
1110	195.5	198.1	193.6	195.1	198.9	195.2	196.3	192.4	195.7	100.2	194.3
1140	201	202.2	201.9	198.2	195.7	194.7	194.9	189.9	192.7	102.4	194.2
1170	195.9	195.7	197.5	198.2	197.7	194.3	197.1	198.9	196.8	103.8	197.5
1200	200.1	198.8	194.4	198.3	195.2	198.4	192.7	197.1	196.7	105.1	194.9
1230	200.5	203	197	196.7	196.2	194.6	193.3	198.9	198.5	107.3	193.4
1260	196	195.6	194.3	192.9	192.9	193.8	192.9	190.4	194.2	106.3	195.9
1290	197.5	199.3	196.3	195.4	196.5	193.3	194.1	190.5	194.4	103.6	196.2
1320	197.5	195.4	197.2	194.9	197.3	195.5	197.1	195.6	195	105.2	198.7
1350	194.3	195.8	199.4	196.5	192.8	197.3	196.1	197.8	194.6	97.7	192.3
1380	198.8	194	195.3	196.8	194.1	196.6	192.7	196.9	199.4	101.7	199.1
1410	195.9	197.8	197.2	195.4	196.5	197.5	195.7	193.7	192.6	103.6	195.3
1440	201.5	195.8	197.9	195	198.1	194.5	193.9	196.1	195.2	102.2	195.9
1470	199.5	197	200.7	192.7	194.1	196.5	193.3	198.2	193.5	97.2	192.8
1500	196.3	199.4	198	195.2	194.1	199.8	189.3	195	193.3	101.5	193.1
1530	199.8	195.1	197	198.2	196.8	196.6	193.6	195.4	196.3	106.2	195.7
1560	200.4	198.4	195.9	198.9	196	195.5	189.9	191.3	193.3	105.5	195.7
1590	199.1	200.2	195	198.6	195.9	192.5	197.2	195.3	193.7	100.8	194.6
1620	200.6	194.9	198	199.4	197.3	195.4	193.5	186.6	193	101.2	193.5
1650	197.8	194.3	193.5	196.3	193.3	199.7	192.9	192	194.1	101.9	196.8
1680	196.9	200	197.3	196.2	192.4	193.8	192.9	192.8	192.9	98.2	193.7
1710	198.2	198.7	194.4	197.4	194.7	193.9	192.1	193.7	194.5	101.3	193.2
1740	195.4	197.3	193.8	198.3	195.1	196.8	193.1	191.7	192.2	106.1	187.8
1770	198.9	195.9	193.8	197.2	191.9	192.4	193.7	194.8	194.4	100.8	192.8
1800	198.4	200.6	198.5	194.6	195.6	196.9	191.7	190.8	195	100.3	194.3
1830	191.5	198.2	196.6	193.8	198.7	199.6	193.6	190.6	195.5	99.5	189.4
1860	196.8	191.6	195.9	197.6	200.8	194.6	193.5	194.5	191.4	97.9	190.1
1890	198.5	196.1	198.7	195.6	195.2	191.4	190.4	189.2	193.5	98.7	193.1
1920	198.3	195.9	193.4	192.3	197.5	195.3	193.4	190.4	191.7	104.6	192.8
1950	200.1	194.6	191.2	194.5	195.5	193	194.7	188.2	191.7	102.1	191.7
1980	198.6	196.2	196.9	199.3	194.3	193.2	195.4	193.1	192.6	98.3	194.6
2010	193.8	197.3	195	190.8	190.1	193.2	193	189.5	193.3	99.9	191.1
2040	196.9	195.9	194.8	192.9	192.1	197.9	191.3	192.6	190.3	101	192.2
2070	195.5	199.3	190.3	196.5	190.3	192.7	190.4	188.2	191.5	102.3	195
2100	194.2	194.2	195.9	192.6	198	193.7	193.3	189.8	192.8	101.1	192.4
2130	197.6	195.3	201.2	198.5	191.6	194.4	193	186.9	188.5	100.6	187.5
2160	196.3	199.9	196.8	194.9	194.6	192.7	194.1	192.1	192.1	100.1	193
2190	195.9	196.2	194	195.8	189.6	191.8	192.8	193.2	192.7	97.3	196
2220	198.2	191.7	199	194.4	193.6	194.1	190.7	188.2	192.2	100.9	194.5
2250	197.4	193.7	197.1	194.6	197.8	192.2	195.1	188.9	193.5	100.6	191.5
2280	190.1	195.4	195.3	193.4	190.6	195.6	189.2	189.7	191.7	96.9	197.5
2310	198.1	193.2	193.4	195.3	193.1	194.9	190.1	192.2	191.1	103.1	196.9
2340	198.3	196.8	194.5	193.2	194	194.1	187.5	193.5	189.4	100.9	190.5
2370	195.4	194.9	192.5	194.6	195.4	192.9	193.2	187.8	195.8	98.9	194.9
2400	193.2	194.7	196.5	195	189.3	193.6	189.4	186.9	190.6	97.4	189.3
2430	199.4	194.8	196.1	195	189.9	192.3	191.7	190.2	194.3	102.2	189
2460	193.6	199.4	193.7	198.6	193.6	196.7	192.4	193	191.2	102.9	190.7
2490	196.2	193	191.8	195.1	196.7	195	190.1	191.7	192.3	102.8	194
2520	196.8	194.4	195.5	195.4	193.5	194.6	192.3	198	197.8	100.6	194.1
2550	197.2	193	195.8	190.6	193.4	195.7	191	190.1	191	103.8	191.2
2580	193.9	193.5	192.9	193.1	196.5	190.5	190.3	188.5	189.5	97.6	192.9
2610	198	196.9	195.4	195	194.3	193.3	193.3	190.8	192.1	95	188
2640	196	194.8	194.4	199.8	193.4	191	192.2	192.5	189	100.7	194.9
2670	197.2	194.3	193.7	193.2	193.7	186.7	192.5	188.5	187.3	101.7	190.8
2700	195.2	195.6	191.4	194.2	190.1	193.6	194.4	193.4	190.7	97.5	190.7
2730	195.5	192.5	195.4	194.2	194	192.3	190	188.8	193.5	103.6	193.2
2760	194.6	197.1	193.5	195.8	192.4	190	191.7	189.7	191.7	96.6	193
2790	194.2	195.3	196.3	193.9	192.2	193.4	193.5	186.6	189.3	103.4	193.5
2820	194.4	194	194.7	195.1	193.2	193.5	191.5	191.1	187.1	96.6	195.4
2850	193	194.7	193.8	195.4	191.5	193.6	190	191.7	191.7	97.5	190.4
2880	196.7	197.8	195.8	193.2	191.3	197.1	191.2	188.3	189.6	98.4	190.7
2910	195.7	193.8	191.1	192.5	196.3	197.1	189.6	190.4	190	100.9	192.4
2940	193.5	193.9	193.4	190.9	185.9	194.5	192.7	189	188	96	190.7
2970	197.7	193.3	193.1	193.9	190.3	192.8	190.1	189.6	186.7	96.8	190.8
3000	196.6	199.2	195.4	194.3	188.8	192.4	192.2	189.2	191.5	97	192.7
3030	197.8	197.7	192.8	196	193.4	194	188.6	190.6	189.9	95.3	188.6
3060	194.7	191.1	195.7	190.1	190.9	196.4	186.6	190.7	191.5	95.6	189.9
3090	195.6	191.4	192.5	192.6	193.2	190.7	192.9	190.9	191.9	96.7	193.1
3120	196	188.4	192.4	193	193	191.1	194.7	192	191.4	99.1	189.9
3150	190.6	192.2	193.7	189.2	193.6	194.4	192.9	184.7	187.8	96.9	191
3180	195.3	197.2	192.4	191.9	190.1	191.1	192.7	190.3	193	98.8	187.7
3210	196.3	194.1	193.1	195.3	189.3	192.7	188.6	192.6	188.1	100.6	192.3
3240	195.8	197.4	192.5	191.6	192.1	188	191.2	191.7	187.7	100.1	190.9
3270	195.1	193.9	190.4	188.2	195.5	192.4	188.1	187.2	191.7	98.8	189.8
3300	193.4	197.3	195.2	191.8	194.9	190.9	192	193.2	190.2	99.5	190.4
3330	194.2	188.5	196.3	196.8	192	190.4	190.4	188.7	185.4	98	195
3360	192.2	193.3	189.3	189.9	191.5	194.7	191	193.6	187.9	98.8	187.6
3390	197.2	198.1	195.5	191.2	189.2	188.8	191.7	186.2	187.1	96.2	190.1
3420	194.6	194.4	194.7	191.2	192.1	193.6	189.7	188.3	190.9	100.1	190.4
3450	196.5	196.4	189.3	193.2	191.5	187.8	191.3	188.7	187.3	97.3	193.7
3480	195.3	192.5	197.2	193.1	189.5	191.3	190	183	188.2	96.1	192.4
3510	192	192.1	189.7	189.4	190.8	192.5	185.6	183.4	186.7	94.2	192.5
3540	191.7	195.4	194.5	195.2	192.2	193	190.4	184.8	187.4	99.7	191.3
3570	192.4	192	194.7	195.2	192.3	189.4	186.5	188.2	193.4	96.1	185.9
3600	195.6	195.1	193.1	196.2	193.9	191.8	188.1	190	186.4	99.5	188.4
3630	192.8	193.6	191	187.9	190.6	187.9	191.1	183.5	189.6	101.1	189.5
3660	197.7	194.3	189.3	191.1	193.3	190.5	191.3	187.1	192	97.4	187.6
3690	197.6	192.3	193.9	192.2	183.4	189.5	186.9	187.9	187.7	96.8	190.2
3720	191.7	199.7	191.3	193.1	189.5	190.6	188.9	191.1	189.8	97.5	189.6
3750	192.9	191.3	191.9	193.2	193.2	188.8	186.1	187	189.5	94.8	188.1
3780	194.9	192.8	190.4	191.4	188.3	194	187	187.8	191	96.6	187.8
3810	192.1	193	190.3	191.5	193.7	192.9	190.9	184.5	185.1	97.3	186.4
3840	191	191.9	189.5	190.5	187.7	186.2	186.7	189.2	188.5	96.6	188.8
3870	194.8	192.4	190.1	191.8	190.4	192.5	191.6	184.5	184	94.7	185.1
3900	194.1	194.8	193	192.9	189.3	186.5	190.6	187.4	187	99.4	188.4
3930	195.4	194.1	189.1	189.7	190	188.9	186	188.9	188.3	97.4	186.7
3960	190.7	190.1	196	188.7	189.4	195.1	188.2	184.3	188.5	101	190.9
3990	195.6	193.8	189	194.6	192.8	190.5	187.7	185.8	186.8	98.2	185
4020	190.9	191.4	196.6	193.2	189	184.6	188.7	190.2	188.3	98.6	188.3
4050	194.9	188	192.3	190.6	187.4	192.4	185.5	188.7	181.4	96.4	184.9
4080	190.9	192.4	192.9	190.5	192.9	186.1	187.8	188.4	181.1	98.9	189.8
4110	194.1	190.9	191.8	188.5	188.8	184.5	186.8	188.6	185.6	99.8	186
4140	188.5	191.5	190.7	188.9	192	190.6	186.2	183	185.4	99.2	188.1
4170	195.2	191.9	192	192.2	191	191.7	184.1	184.1	187.2	99.7	184.9
4200	193	190.7	192.2	187.8	194.5	188.4	188.8	185.4	185.6	99.4	189.8
4230	187.1	193.7	192.6	190.3	192.7	188.3	183.3	185.6	188.6	95.3	186.9
4260	190.4	189.6	185.4	194.7	185.6	190	189.1	188.5	183	94.8	184.5
4290	191.7	192.2	193.2	188.2	189.9	187	186.6	187	186.4	100.7	191.9
4320	188.9	195.4	189	189.7	188	188.2	187.6	188.7	185.4	95.9	186.7
4350	190.1	192.9	190.3	192.5	192	188.4	187.2	185.7	183.2	99.9	189.6
4380	193.8	190.7	191.7	190.7	187.5	187.2	189.5	184.8	184.4	97.7	190.1
4410	192.9	188.2	189.9	188.9	189	187.6	183.4	183.9	184.6	95.3	184.6
4440	188.4	188	188.4	189.4	192.9	186.5	191.3	184	184	97.4	183.2
4470	188.2	189.2	189.6	188.8	189.8	188.5	189.3	185.9	184.6	98	184.6
4500	192.8	194.8	190.2	190.6	190.3	183.4	185.9	183.1	184.1	98	187.8
4530	189.9	187.2	189.9	187.4	187.4	189.2	189.1	185.4	178.2	99.9	184.9
4560	191.7	193.1	193.1	189	188.4	186.2	184.3	187.6	184.7	95.8	188
4590	192.6	187.6	188.2	190.9	188.8	187.7	183.4	183.7	186	98.6	187.3
4620	192.2	188.4	191.1	184.1	187.4	188.1	187.4	184.7	182.9	93.6	186.4
4650	190.1	191.8	188	189.6	187.7	187	187.2	188.1	183.5	95.6	188.3
4680	192.7	195.4	191.8	186.9	191.4	183.9	185.8	182.3	183.8	96.1	182
4710	190.3	189.4	189.5	193.1	186.2	184.9	188.1	184.3	183.5	95.1	183.6
4740	188.1	192.4	192.6	190.4	192.2	184.9	186.7	186.5	180.8	100.2	185.4
4770	191.2	185.1	191.9	187.2	186.5	189.4	182	183.1	184.2	95.1	183.2
4800	191.4	192.1	189.1	192	186.2	186.6	183.7	183.6	182.9	93	187.2
4830	191.9	188.8	189.9	190	191	186.1	187.9	179.7	184.2	96.8	190.2
4860	188.1	187.3	189.6	190.3	187.3	184.1	184.2	183.3	183.5	97	186
4890	193.7	189.4	187.9	188.1	187.3	184.3	183.1	181	184.2	96.2	186
4920	190.2	190.5	184.9	189.8	186	190.9	188.3	182.4	179.4	97.5	187.6
4950	190.3	188.7	186.4	186.6	191	187.9	185.3	182.9	179	96.2	190.1
4980	191.6	191.1	186	188.4	192.5	183.5	191.4	181.8	184.9	96	186.7
5010	188.3	187.6	188.8	191.5	190.5	182.9	185	181	179	96	188.8
5040	189.6	193.4	188.4	190.1	187.5	183.4	183.2	188	184.5	93.1	181.9
5070	186.7	187.9	186.7	184.3	185.8	188.5	186.7	184.5	185.9	96.5	184.1
5100	192.5	187.7	189.6	188.4	185.8	187.6	182.4	182.1	183.8	96.3	185.6
5130	185.8	188.2	188.4	190	189.5	184.7	183.7	185.7	180.5	94.4	184
5160	189.8	194.1	188.9	191.3	188.5	184.5	188.4	181.4	183	96.6	186.2
5190	191.6	189	188	188.2	186.3	190.6	186.7	176.6	184.4	95.7	185.1
5220	187.6	190	189	190.4	185	187.8	183.3	180.9	186.8	99.7	183.1
5250	183	186.7	189.8	187.2	184.1	185.3	184.4	182.6	181.6	95	182.9
5280	191.7	187.9	193.8	186.1	188	185.8	181.2	185.2	183.9	98.3	187.9
5310	187.9	190	189.6	191.4	185.7	187.3	188.4	184	182.3	94.4	184.1
5340	188.4	186.5	186.5	185.6	186.3	185.8	185.3	181.9	180.2	95.7	184.3
5370	190	188.3	190.1	185.8	185.6	188	183	185.3	183.9	98.2	183
5400	188.7	187.2	190.9	185.2	186.4	185.9	185.3	179.8	179.1	99	183.2
5430	190.6	192.2	185.9	186.6	188.2	186.4	181.8	180.7	183.9	97.5	184.8
5460	191.4	188.6	186.5	186.3	187.2	186.3	182.9	179.5	176.8	98.1	187
5490	192	181.1	191.6	185.7	185.5	182.2	182.8	185.5	183.7	94.5	186.8
5520	192.4	189.4	187.7	184.3	187.5	181.7	181.7	179.6	182.7	95.3	183.2
5550	190.3	187.4	188.7	185.3	188.5	184.5	180.7	182	178.5	98.8	185.7
5580	191.3	185.8	183.1	188.1	185.5	185.1	185.2	182.2	182.9	95.1	182.6
5610	187.7	190.9	191.5	188.4	186.4	185.2	185.7	180.8	178.8	93.5	185.5
5640	191.6	185.6	184	188.3	184.1	188.8	189	174.6	177.2	95.2	186.2
5670	184.4	189.4	186.6	184.9	188.5	186	183.6	185.7	176.8	98.2	184
5700	193	183.2	187.7	188	188.2	187.6	186.1	177.1	183.5	93.8	187.4
5730	187.8	189.1	189.9	184.9	184.9	185.2	180.6	178.1	181.1	99.3	186.2
5760	187.3	188.8	188.3	185.9	187.2	179.1	183.7	184.9	181.4	98.3	183.3
5790	191.3	190.5	185.1	183.6	186.6	186.7	185	179.2	179.4	95.1	183.5
5820	185.5	190.8	186.1	185.3	185.2	183.1	181.7	179.1	177.8	93	179.2
5850	190.1	185.6	182.3	187.2	185.4	183.7	182.9	182.9	179.5	99.5	184.8
5880	190.5	189.8	187	185	184.9	182.6	181.1	185.6	180.6	96.9	183.4
5910	187.9	188.6	181.9	184.4	184.2	186.4	181.7	181	179.6	97.4	186.9
5940	187	187.9	187.9	183.9	187.4	179.7	179.3	180.4	177.5	99.2	185
5970	191.5	191.4	185.6	184.5	178.9	178.8	185.6	180.6	177.9	98.7	183.9
6000	189.3	186.1	188.1	186.5	189.5	180.6	186.6	180.8	182.8	93.4	178.9
6030	188.3	187.2	190.8	186.5	182.2	186	179.1	183.6	174.6	100	182.9
6060	187.6	189.6	189.5	184.5	183.6	182.4	181.2	184.4	175.4	98.8	181.4
6090	187	188.7	187.4	184.2	187.8	179.3	180.3	180.7	179.5	98.4	184.1
6120	187.8	187.9	186	184.7	187	181.4	185.9	177.1	179.2	95.1	179.8
6150	186.7	184.3	190.7	185	185.2	178.1	183.3	181.4	178.4	95.8	183.5
6180	191.1	185.8	189.5	185.8	186.3	188.4	183.6	178.4	180.9	95	176.1
6210	185.6	189.7	184.9	184.5	185.5	182.4	180.1	181.1	179	96.2	185
6240	185.8	189.5	183.8	188.8	185.1	182.8	180.5	173.3	179.6	97.4	183.6
6270	189.4	184.2	181.9	187.4	183.8	184.3	179.5	178.9	178.7	90.6	182.3
6300	186.7	187.5	189.4	186	179.2	179.4	182.1	178.4	177.7	97.1	182.3
6330	183.8	187	183.9	182	183.4	178.6	177.7	180	177.9	99.3	179.8
6360	185.8	187.4	188.9	185.6	181.6	180.1	179.7	175.5	178.3	93	179.2
6390	187.3	186.7	180.4	186.4	184	184.1	183.3	176.6	174	96.5	181.2
6420	188.4	182.6	181.6	185.4	184.2	185.6	181.4	177.9	180	95.6	183.6
6450	186.9	186.7	182.2	186	182.2	179.5	180.7	180	177.2	97.4	183.3
6480	188.1	186.5	184.3	186.7	185.1	176.5	179.6	179.2	177.8	100.3	183
6510	187.2	186.6	182.5	181.4	185.1	181.6	180.3	178.4	179.7	94.4	177.1
6540	186.5	186.2	187.2	182.8	180.3	180.4	179.1	178.8	175	94.9	182.2
6570	183.5	188.6	190.1	182.6	183.1	180.8	181.8	181.4	177.6	99.1	181.3
6600	184.9	185.1	179	181.6	186.5	183	181.2	178.6	176.7	92.7	180.6
6630	187	186.7	184.8	184.4	179.8	178.3	181.8	180.9	177.2	96.7	183.3
6660	188.9	187	187.1	184.1	182.5	182.5	178.6	178.5	179.3	95.5	181.7
6690	188.7	185.5	182.2	184	179.1	181.4	176.8	176.5	175.2	96.6	180.2
6720	188.6	182.5	185.8	184.5	182.4	181.4	175.6	182.4	178	100.4	182.4
6750	183.3	187	181.6	187.4	180.8	178.8	179.6	176.6	176.7	96.3	180.6
6780	187.4	178.6	183.2	184.2	184.5	183.7	177.8	182	179.2	91	181.1
6810	184.3	188.4	187.1	182.2	185.6	181.5	179.6	175.1	178.9	95.6	184.2
6840	183.5	181.3	182.8	182.5	185.1	177.1	178.3	179.1	173.4	93	179.9
6870	188.5	183.3	186.4	180.7	182.9	177.9	177.3	179.3	175.2	95.5	177.4
6900	185.4	183.3	185	183.8	182.2	181.1	177	177.2	177.2	96.6	177.8
6930	184	181.9	178.9	184.7	181.1	180.7	179	173.3	173.4	93	182.1
6960	181.4	181.5	184	185.2	179.6	180.2	179	173.5	173.2	96.9	181.4
6990	183.9	187	184.4	179.3	179.7	180.6	178.6	176.2	173.2	96.4	177.7
7020	187.9	184.4	179.7	180.7	182.8	183.1	180.4	176.6	175.3	95.7	180.2
7050	180.4	183.2	181.8	181.9	184.4	176	181.7	178.9	175.1	96.5	177.2
7080	184.3	184.6	184.1	179.3	183.1	179.1	176	181.4	174.6	94.5	180.2
7110	188.5	188.6	183	182.2	183.5	180.6	177.6	177.4	176.5	99.9	180.4
7140	186.5	182.2	188.9	181.3	185.2	176.2	179.9	177.4	174.6	96.2	180.2
7170	189.7	180.2	181.9	184	183.8	181	177.8	175.8	177.7	98.3	181.8
7200	186.5	181.2	184.7	181.9	178.8	181.4	174.8	174.8	178	98.4	174.9
7230	183.7	181.5	180.1	182.8	184.2	180.7	176.7	173.9	174.1	91.8	181.1
7260	179.4	188	186.3	178.9	181.6	182.6	180	175.9	175.9	93.8	180.7
7290	185.2	179	182	183	181.3	179	178.1	176.7	170.2	96.1	182.1
7320	187.3	185.1	180.8	180.9	184.1	180.5	177.7	176.6	178.7	97	184.3
7350	188.5	186	182.5	180.9	185.4	178.6	172.2	176.9	175.1	92.7	179.5
7380	185.7	180.5	185.2	179.6	183.4	178.6	178.1	174.8	175.4	96.2	177.9
7410	187.7	185.1	185.5	178.6	182.9	182.9	180.9	183	175.3	92.8	180.3
7440	179.7	180.5	179.3	182.2	177.3	179.8	179.8	180.2	171.9	96	175.9
7470	182.3	180.4	180.5	184.2	181.1	177.9	180.7	174.4	174.7	95.8	176.7
7500	182.4	179.3	184.9	181.1	180.6	173.4	175.7	174.6	178.6	95.3	173.6
7530	182.9	182.3	189	181.1	183.9	177.8	175.4	178.3	171.5	98.8	176.5
7560	180.6	190.3	180.8	182.8	182.4	178.3	176.8	176.3	171.4	94.4	174.7
7590	185.8	182.3	183.3	180.5	177.5	176.8	174.7	177.9	171.6	96.3	175.3
7620	187.3	183.7	185.2	179.5	184.1	179.9	177	179.2	173.9	95	181
7650	182.8	185.2	182	179.8	182.1	179.5	181.3	174	176	97.6	174.8
7680	182.7	183.7	183.2	180.5	185	175	179.2	173.2	174.9	92.9	175.4
7710	184.2	181.1	176.6	182.5	179.4	173.5	175.9	177.6	173.5	95.7	179.5
7740	182.4	184.6	181.3	179.9	178.5	176.9	180.6	173.2	172.5	95.3	179.2
7770	182.7	182.8	185.3	182.4	180.8	177.8	173.9	177	171.9	95.9	172.5
7800	184.8	183.3	186.1	179.8	183.5	176	173.1	177	169.7	93.1	178.4
7830	183.2	183.9	179.3	178.1	180.2	179	174.6	177.3	170.2	93.7	172.6
7860	187.1	181.8	180.7	181.9	184.9	178.2	178.8	173.9	175.9	94.9	178
7890	185.5	182.6	178.9	178.6	183.2	183	180	173.3	171.2	95.9	174.5
7920	188.8	180.5	180	185.1	179.6	178.1	174.5	173	173	92	175.1
7950	181.4	180.4	183	180.6	182.1	176.7	179.1	172.7	170.2	93.1	173.7
7980	183.5	179.3	180.9	180	180.1	177.4	174.5	174.8	171.2	91.4	176.9
8010	181	180	185.7	178	178.2	174.5	177.6	172.4	169.1	97.7	174.2
8040	183.9	185.2	183.2	182.3	176.9	176.9	175	177.1	173.4	96.8	175.6
8070	182.6	179.4	180.8	172.9	179.8	173.7	172	172.1	171.3	89.8	171.9
8100	184.4	179.9	182.8	176.3	179.8	176	174.2	173.9	170.8	96.5	178.2
8130	182.8	186.7	185.1	179.3	179.5	177.4	178.6	171.2	168.1	92.6	175.1
8160	181.1	183.6	178.9	182.2	177.3	177.9	174.5	177.6	171	93.2	172.2
8190	187.6	183	178.8	180.2	176.1	177.7	171.9	170.1	170.3	93.3	173.7
8220	180.1	183.1	180.2	177.7	179	173.5	173.3	167.6	168.3	95.1	179.6
8250	183.1	182.5	179.9	178.3	182.9	177.8	177.2	171.1	169.3	92.3	176.4
8280	181.8	181.3	179.2	181.1	184	175.3	173	175.3	170.7	94.4	175.4
8310	180.2	177.3	179.3	182.7	181.5	174.5	175.6	172.1	170.2	95.9	177.7
8340	180.9	179.6	181.1	182.8	179.7	175.4	170.9	168.5	167.3	89.8	179.4
8370	180	180.5	178.4	182.5	177.8	175.5	176.1	171.8	173.2	91.8	175
8400	184.3	184.4	181	180.4	179.1	172.5	170.7	173	173.4	94	177.4
8430	181.7	183.2	175.7	183.6	178.8	177.4	175	177.1	172.5	96.5	171.6
8460	184.8	177.6	175.4	176.6	176.9	176.6	172.7	177.6	175.5	91.9	169.8
8490	185.7	184.5	184	182.4	178.1	178.2	173.2	167.8	170.1	93.7	171.2
	177.9	181.5	181.6	186.1	177.8	172	172.6	176.1	172.1	94.5	172.7
	181.6	179.6	180	178.7	182.8	176.4	174	177.3	170.8	99.9	171.7
	184	181.3	178	183.5	178.4	172	170.8	172.5	167.7	92.4	171.9
	181.4	177	180.4	177.5	179.7	175.5	172.9	172.9	165.9	92	174.9
	183.9	176.2	177	182	179.1	178.7	175.9	176.4	166.8	96.9	177.1
	180.6	176.9	182.9	182.7	180.4	178.5	174.6	169	171	94.7	175.6
	183.5	184.9	182	180.6	178.7	173.8	176.3	170.6	172	92.3	174.9
	180.1	182	182.1	181.7	176.8	175.9	174.2	171.9	171.9	97.8	170.8
	180	181.7	179	173.9	182.7	175.8	173.8	169.4	169.6	92.9	171.1
	184.1	179.1	183.2	180.7	175.3	173.3	173.1	170.6	169.4	92.8	172.1
	184.2	177	176.6	178.4	178	173.6	174.3	169.5	169.6	92	176.7
	180.5	178.8	177.2	179.6	174.7	177	169.7	172.1	172.7	97	175.8
	178.4	178.8	174.5	178.7	175.7	177.1	174.1	176.6	171	93.7	170
	182.8	173.5	180.2	175.4	173.2	169.2	173.2	169.9	167	93.8	173.7
	180.8	176.2	183.1	174.7	176	172.4	175.1	168.9	170.2	91	173
	178.2	182.6	179	178.7	173.5	172.8	174	168.5	168.7	94	172.2
	177.6	180.5	175.9	177	176.4	170.6	174.9	169.3	165	99	175.6

## Sheet: Fig2ABC
PARPi (nM)	olaparib	veliparib	AZD-2461	talazoparib	rucaparib	olaparib + HPF1	AZD-2461 + HPF1
1250	38565	35137	18116				53792
625	17963	16764	9690		158983	130208	23981
312.5	10152	9017	5203	546448	81367	68399	13947
156.25	6192	4735	3364	281690	32415	37821	9337
78.125	4029	2925	2155	145138	17153	21730	5845
39.0625	2632	1762	1415	83893	8945	12706	4010
19.5312	1734	1080	951	39510	4866	8237	2837

## Sheet: Fig3
[HPF1] (nM)	PARP1/p18	PARP1/p18/Ola	PARP1/Nuc165	PARP1/Nuc165/Ola
10000	24955.7	24261.3	29445.6	27091.9
6000	24241.6	28465.7	25917.6	33902.8
3600	23214.1	27541.7	25110.3	35751.9
2160	17801.8	21077.8	27000.2	35059.5
1296	9856.55	18921.3	23255.5	33578.9
778	8573.7	18246.6	18999.2	31311.3
467	9292.3	13549.4	17241.3	27155.3
280	4492.74	9823.45	14367.2	23587
168	3990.87	7487.43	10936.7	19666.6
101	3118.18	6167.01	8137.54	15898.7
60	2132.14	5094.02	4928.3	10816.9
36	1801.43	3552.85	4207.42	8143.09
22	1276.38	2452.96	2910.58	5417.56
13.1	836.527	1560.84	1714.78	3294.17
7.8	704.751	1690.83	1125.29	2017.77
4.7	808.599	725.998	512.796	1390.69
2.8	1203.4	1005.77	1380.41	1200.3
1.7	539.048	911.089	705.632	1118.89
1	880.234	712.829	726.788	727.428
0.6	956.55	439.686	283.532	0
0	1029.54	968.372	586.728	352.445
0	387.527	71.5695	0	230.458
0	759.93	1455.7	845.026	924.542
0	0	0	214.607	638.054

## Sheet: Fig4A
	PARP1	PARP1	PARP1	PARP1			PARP2	PARP2	PARP2	PARP2
time (s)	Nuc165	Nuc165+HPF1	p18mer	p18mer+HPF1		time	Nuc165	Nuc165/HPF1	p18mer	p18mer/HPF1
0	210.969	236.326	232.8	247.721		0	131.2	152.6	159.5	168.3
1	223	238.4	229.8	239.6		1	144.3	145.4	160.5	171.5
2	218.8	246.4	235	253.1		2	137.6	144.4	166.7	171.7
3	223.7	248.7	236.9	254.2		3	147.2	139.1	169.6	163
4	232.8	257.7	243	265.9		4	145.9	140.8	165.3	178.6
5	229.8	269.9	235.4	251.2		5	146.5	144.2	182.9	171.7
6	228.4	259.7	247	262.4		6	141.2	147.6	175.7	187.1
7	240.6	272.3	241	258.4		7	152.1	155.9	181.3	180
8	236.7	268.2	244.4	265.3		8	157.3	154.6	179.7	182.6
9	231.8	262.5	244.9	262.3		9	160.7	156.5	174.7	176.1
10	248.9	269.1	255	274.5		10	161.3	156.2	184.7	183.3
11	237.4	270.5	249.3	265.7		11	161	160	186	194.9
12	235.7	281.5	237.5	270		12	166.2	164.1	188.8	186.6
13	247.7	275	248.6	267.1		13	158.8	160.2	186.3	186.6
14	250.6	285.5	248	275.2		14	173.9	161.7	191.2	192.8
15	244.9	282	248.4	268.8		15	169.6	160.6	191.7	193.8
16	248.9	285.8	251.7	270.2		16	171	158.2	190	188.8
17	251.5	295	248.6	261.2		17	170.6	166.9	194.1	201.4
18	255.7	297.5	253.3	266.1		18	167.8	172.1	187.2	198.8
19	262.6	287.8	260.2	268.5		19	172.4	162.6	186.6	200.8
20	256	294	249.4	267.6		20	173	161.4	194.1	202.2
21	258.9	301.8	246.2	266.8		21	168.3	170.7	186.1	190.6
22	262.9	290	263.7	273		22	169.9	167.9	200.8	198.1
23	259.3	304.1	257.4	283.5		23	171.6	163.9	197.7	208.6
24	251.9	297.5	250	277.1		24	171.5	171.4	203.1	200
25	259.4	300.7	252.4	290		25	180.2	169.2	199.5	201.5
26	266.9	301.2	244.4	278.3		26	177.4	174.1	188.7	207.3
27	265.3	302.6	257.3	283.7		27	174	172.5	193.4	200
28	272.3	295.9	249.4	288		28	177.7	176	204.8	206.4
29	270.6	310.1	250.2	280.5		29	181.4	175.9	204.5	210.3
30	272.8	304	257.7	291.5		30	178	171.4	201.6	205.5
31	265.7	308.9	263.2	288.3		31	183.3	179.6	203.8	201.7
32	272.8	309.5	261.4	280.4		32	177.5	181.4	204.1	202
33	274.7	309.7	267.8	285.3		33	180.4	171.8	198.8	209
34	274.6	317.5	258.1	286.6		34	185	179.3	198.1	210.8
35	275.9	314.6	266.8	283		35	176.1	176	202.7	207.1
36	269.6	324	266.2	286.1		36	179.9	179.4	204.7	206.7
37	277.5	317.1	262.5	291.3		37	186.3	183.3	206.3	202.2
38	283.3	316.8	271.5	294.3		38	187.3	183.9	207.7	203
39	275	307.5	275.3	294		39	182.3	175.6	199.4	215
40	270	322.7	282.1	293.2		40	181.3	187.6	199.1	212.2
41	282.8	326.3	264.4	299.2		41	182	179.2	208.9	205.2
42	283.6	308.7	268.5	294.2		42	181.4	178.7	207.4	210
43	281.4	310.5	269.4	293.5		43	181.2	176.2	203.9	204.2
44	278.7	314.3	271.4	288.6		44	181.4	178.7	206.9	208.2
45	286.9	319.9	269.8	296.9		45	190.1	177	204.5	207.1
46	287.2	318	275.5	299.9		46	186.1	171.6	203.1	206.7
47	290.7	321.4	283.3	292.6		47	176.2	185.4	203	212.8
48	291.8	321.5	270.1	302.8		48	182.7	177.1	196.4	201.9
49	291.6	319.8	273.4	297.2		49	187.6	183.1	205.9	210.6
50	294.2	318.7	276.2	291.3		50	183.6	182.8	203.8	212.8
51	290.2	324.3	273.8	299.2		51	190.6	181.5	199.2	213.5
52	290.9	321.5	277.3	302.5		52	186.2	183.2	203.8	212.9
53	291.4	323.6	281.3	301.4		53	186.7	185	203.6	214.2
54	296.3	322.2	281.9	305.8		54	191.4	186.8	206.2	208.2
55	298.5	323	275.5	305.7		55	186.1	184.2	200.4	209.6
56	296.5	332.8	271.5	304.8		56	180.2	185.7	205.5	210
57	293.3	321.2	278.6	301.3		57	183.1	183.9	208.1	211.6
58	290.2	326.4	275	306.6		58	186.5	189.8	209	218
59	294.4	317.2	279.4	307.8		59	187.4	192.6	208.7	213.6
60	286.5	327.6	275.5	308.3		60	193.3	185	201.7	208.3
61	294.3	328.6	290	303.4		61	186.3	187.1	200.4	212.7
62	298.9	326.1	279.2	307.3		62	186	186.7	210.6	221.3
63	295.8	328.9	278.4	305.9		63	185.6	179.9	200.9	210.1
64	299.1	334.4	294.3	307.7		64	188.8	181.7	202	217
65	296.4	326.9	284.6	304.7		65	192	187.5	205.2	210.8
66	302.1	319.3	290.1	313.9		66	192.2	195.2	204.7	202.7
67	294	321.8	285.3	312.7		67	187	190	203	214.3
68	303.6	328.9	286	309.9		68	189.5	187.7	203.6	212.6
69	306.7	326.2	277.9	303.7		69	191.5	187.2	204.3	213
70	297.3	329.7	282.2	315.7		70	182.4	183.2	198.5	217.1
71	307.7	334.1	284.6	309.1		71	187.5	190.8	201.7	210.2
72	304.4	331	288.4	315.1		72	188.1	184.9	204.8	212.8
73	303.4	323.8	284.8	303.5		73	189.8	192.8	210.6	220.4
74	307.8	325.6	297.1	311.3		74	189.5	186.3	198.9	213.4
75	306.6	328.8	284.6	305.5		75	186.8	187.5	205.5	210.1
76	305.1	331.6	284.5	305.6		76	188.4	186.8	198.5	211
77	305.3	331.7	292.6	309.6		77	193.3	189.6	206	209.2
78	306.6	329.2	284.6	316		78	188.1	190.5	210	219.3
79	304.4	333.1	287.6	312.4		79	184	193.9	208.4	219.2
80	306.2	326.1	279.2	310.3		80	188.5	189.2	204	210.7
81	312	327.4	290	324.3		81	182.4	187	207.5	213.7
82	305.8	330.6	289.4	309.7		82	185.3	189.4	198.1	214.7
83	305.2	343.2	290	307.2		83	191.2	188.9	201.5	209.9
84	314	328.3	298.2	319.1		84	194.9	188.6	203.6	217.9
85	310.3	332.5	294	308.2		85	193.3	199.8	209.2	212.3
86	309.9	331.6	285.8	310.4		86	188.9	190.7	207.2	210.4
87	311.5	331.2	303.3	311		87	190.4	195.4	200.6	208
88	314.9	333.4	290.3	315.2		88	189.5	199.7	208.7	215.4
89	309	329.3	295.2	321.4		89	184.8	195.3	199.1	211.5
90	310	322.7	302	317.1		90	191.1	193.7	200.3	219.7
91	309.1	334.4	298.8	321.3		91	187.9	192.2	206.7	217.2
92	308.1	330.8	293	320.9		92	191.2	187.5	189.6	204
93	308.8	330	301.1	322.8		93	190.9	200.4	204.7	217.4
94	307.6	333.9	289.8	313.3		94	193	185.9	205.5	215.3
95	318.3	331.6	293.2	319.8		95	190.1	198.4	206.6	212
96	307.1	335.7	291.4	315.3		96	189.8	193.8	208	222.4
97	308.7	328.7	296	312.4		97	192.8	192.8	205.2	216.8
98	317.2	327.4	295.8	317.5		98	189.2	194.6	201.8	210.8
99	319.8	329.7	300.8	311.9		99	187.3	192.7	204.1	214.6
100	310.5	327.5	297.9	319		100	187.5	185.6	203.6	214
101	316.8	330.6	299.1	317.6		101	192.4	194	203.6	217.7
102	312.1	332.7	297.6	317.1		102	188	189.8	206.3	218.8
103	311.3	337.8	300.2	323.2		103	194.2	197.5	207.5	217.3
104	309.5	322.6	302.8	322.9		104	189	195.2	207.5	220.1
105	318.1	328.6	302.1	314.2		105	194.5	184.4	205.9	217.8
106	320.9	320.4	303.5	313.8		106	186.1	197.3	204.6	212.5
107	317.4	327.9	296.2	317.8		107	196.9	195.2	204.4	215.4
108	315	337.2	295.5	321.3		108	189.6	200.3	204.1	225.3
109	322.5	334.1	309.7	316.1		109	196.3	195.5	204.4	213.5
110	308.4	326.3	310.4	320.2		110	184.6	201.6	204.5	217.8
111	320	331.3	301.1	325.8		111	199.9	193.1	209.5	211.9
112	322.5	326.5	304.4	311.7		112	192.3	196.3	201	221.3
113	322	326.5	305	323.8		113	192.3	194.7	202.6	216.3
114	320.1	324.1	298.8	319.1		114	193.7	194.2	205.4	214.3
115	315.7	330.8	300.8	324.8		115	194.8	197.4	207.3	223
116	321.9	327.3	302.2	326.6		116	189.3	197	203	228.3
117	322.6	331.4	299.7	323.2		117	199.7	194.9	206.1	218.4
118	317.3	327.7	305.9	324.9		118	193.2	198.2	202.1	213.1
119	319.3	334.4	301.5	325.5		119	194.7	194.9	210.7	215.2
120	327	332.4	309	322.8		120	190.6	199	207.3	214.5
121	319.1	330.1	311.3	314.6		121	195	198.7	203.3	223.8
122	324.4	339.5	309.1	320.4		122	189.3	199.7	196.2	210.3
123	314.5	337.2	299.5	320.1		123	192.7	195.9	204.1	212.2
124	322.4	325.9	293.6	317.9		124	192.2	197.9	201.7	217.5
125	322	329.7	300.8	321.2		125	198.7	201.5	206.4	209.8
126	325.7	341.8	302.8	326.7		126	189	194.3	205.3	216.6
127	310.7	329.8	306.3	322.2		127	196.7	197.2	202	218.7
128	322.6	337.2	300.1	325.3		128	191.1	201.7	204.7	213.3
129	310.7	337.5	307	325.9		129	195.7	194.2	206.1	214.6
130	324.1	334.6	298.8	323.1		130	192.5	201.3	201.7	209.6
131	311.6	331.9	306.2	319.4		131	194.1	199	202.4	217.6
132	321.9	332.3	303.9	325.7		132	191.9	200.1	204	215.9
133	323.5	329.2	310.6	325		133	195.1	196.2	203.6	215
134	319.2	332.6	305.4	321.6		134	192	194.1	204.3	215.6
135	322.2	332.2	308.1	324.7		135	196.1	194.1	206.6	221.7
136	326.2	333.9	297.4	337.8		136	197.6	194.7	211.6	213.2
137	318.6	328	308.7	325.4		137	197.7	197.1	208.4	211.5
138	316.6	325.7	312.1	334		138	194.5	200.6	204.1	216
139	319.3	334.4	314.9	328.9		139	193.4	202.3	204.6	206.2
140	317.8	332	307.3	314.9		140	188.2	191.3	201.6	224.1
141	321.9	333.1	313.1	329.8		141	197.3	200	198.8	222.1
142	317.1	335.2	312.9	318.3		142	192	191.4	201.3	218.2
143	326.1	336.3	307.6	326.8		143	187	201	200	216.5
144	324.3	329.4	312.4	324		144	191.7	196.4	201.8	215.9
145	319.1	330.9	307.1	321.1		145	197.8	201	202.4	215.1
146	323.5	333.5	302.7	330.2		146	190	204.2	211.1	207.5
147	322	331.7	315.1	330.9		147	195.3	198.5	203.3	213.2
148	319.7	329.7	313.7	326.8		148	193.9	193.7	206.8	213.7
149	318.3	332.2	315.8	320.4		149	193.6	195.7	209.2	215.6
150	329.3	332.1	308.7	325.4		150	199.4	195.7	203.7	214.4
151	325.9	330	302.1	313.6		151	192.6	193.7	198.6	218.1
152	325.8	336	311.4	332.7		152	192.5	196.8	201.7	218.6
153	320.8	328.6	317.8	330.7		153	192.6	200	207.1	214.3
154	324.8	335.4	315.1	331		154	192.6	198	206.4	222.7
155	331.3	335.6	316.3	334.7		155	188	198	209.7	221.5
156	323.7	340.7	315.2	328.6		156	195.6	201.1	208.4	219.2
157	327.9	330.4	309.1	327		157	191.6	201.9	207.3	213.2
158	326.7	336.7	310	323.2		158	193.4	201.6	207.5	217.8
159	329.7	329	311.6	322.7		159	196.6	200.4	209.5	217
160	327.2	333.5	314.4	325.3		160	191.5	196.3	208.6	212.2
161	332.3	337.5	320.5	328.4		161	193.3	195.1	204.1	223.5
162	318.5	335.5	311.1	338.2		162	191.9	197.2	205.2	216.3
163	327	339.2	318.3	329.8		163	194.5	200.7	206.4	217
164	325.7	329.9	319.2	330.7		164	187.6	196	206.7	220.5
165	329.3	333.9	313.3	316.7		165	191.2	196.8	203.3	219.2
166	327.5	336.6	304.1	334.7		166	191.9	196.8	204.3	211.6
167	323.3	329.8	313	328.6		167	193.8	200	206.6	208.9
168	332.4	327.1	309.5	324.8		168	190.7	201.8	199.6	213.6
169	325.7	337.2	323.3	317.7		169	190.3	203.6	203.4	222.3
170	330.3	345.3	316.4	318.7		170	193.5	202	204	220.3
171	321.8	335.7	320.9	333.9		171	188.3	201.1	197.7	217.4
172	329.2	332.7	312.4	327.4		172	189.9	196.1	206	220.9
173	324.4	333.9	311.5	334.7		173	195.6	202.3	210.1	218.7
174	325	335.4	314.9	321		174	193.5	204.6	207.3	214.7
175	337.5	332.5	323.3	327.8		175	190.7	202.2	206.9	215.6
176	328.6	328.8	313	325.5		176	193.6	197.1	211.6	215.8
177	323.7	335.1	316.4	327		177	185.3	199.1	208.3	221.6
178	326.3	341.2	310.7	325.9		178	193.1	195.8	211.5	218.1
179	326.7	339.2	312.5	334.4		179	192.2	196.4	206.8	221.3
180	331.6	325.3	316.3	340.1		180	188.3	202	201.9	214.7
181	325.2	328.6	308.5	326.7		181	189.2	199.5	213.8	221.7
182	329.3	335.8	310.9	327.2		182	201.7	203.3	204	217.3
183	326.2	330.2	316.7	328.2		183	187.9	204.7	200.7	207.4
184	332.2	335.8	315.9	332.2		184
185	323.8	330.7	314.2	324		185
186	332.5	331.5	313.7	319.2		186
187	331.6	329.6	324.6	329		187
188	335.2	337	317.8	319.8		188
189	335.8	341.9	318.8	336.7		189
190	325.9	333.7	323.5	332.2		190
191	335.3	339.8	317.8	329		191
192	328.8	338.1	327.1	332.5		192
193	326.9	333.1	320.2	327.2		193
194	328.7	326.6	328	331		194
195	332.2	330.3	316.7	328.1		195
196	332.1	324.9	327	335.7		196
197	328.3	329.7	320.1	339.9		197
198	326.3	333.8	319.8	332		198
199	333.2	331.4	318.4	334.2		199
200	335.5	333.7	322.9	332.4		200
201	324.7	329.9	317.7	324.3		201
202	327.6	334.2	316.7	329.8		202
203	332.4	329.5	318.3	331.2		203
204	330	330.4	320.2	327.6		204
205	332.3	337.4	319.3	331.4		205
206	328.6	340.1	320.4	329.5		206
207	318.8	328.7	320.3	331.2		207
208	331.8	332.1	321.8	327		208
209	333.6	332.4	318.1	334.1		209
210	324.4	331.8	318.9	330.5		210
211	324.1	330.9	324.9	328.9		211
212	335.5	337.9	320.6	339.1		212
213	332.4	332.9	322.1	328.3		213
214	326.2	329.5	323.7	328.6		214
215	336.2	330	315.1	331.3		215
216	332	334.3	319.3	331.3		216
217	331.7	334.2	323.4	327.1		217
218	333.5	327.5	322.5	333.6		218
219	333.2	332.9	316.7	332.5		219
220	330.9	327.8	320.6	335.8		220
221	331.9	343.4	317.5	335.1		221
222	324.3	330.9	322.2	334.8		222
223	326.8	340.3	321.9	340		223
224	327.3	330.5	319.6	329.5		224
225	325.4	336.2	329.1	328		225
226	333.3	328.6	322.5	334.7		226
227	333.6	338.5	314.1	327.6		227
228	329.6	337.1	311	332.1		228
229	330.5	333.2	320.1	335.8		229
230	328.1	334.8	319.4	335.3		230
231	332.4	337.4	319.8	330.8		231
232	325.8	330.3	317.9	341.2		232
233	330.4	331.2	325.5	334.8		233
234	332.1	330.9	325.4	331.3		234
235	332.3	331.2	318.3	324.5		235
236	331.6	330.1	315.5	329.2		236
237	334.6	333	325.7	335.8		237
238	338.5	332.2	329.8	323.2		238
239	328.9	337.7	328.1	334		239
240	324.9	333.7	318.8	336.4		240
241	327.9	324.3	327.4	331.2		241
242	329.1	332.2	324.6	334.9		242
243	331.7	336.6	325.1	336.4		243
244	334.5	335.6	323.8	330		244
245	328.6	331.8	324.9	330.8		245
246	330.6	333	323	333.2		246
247	331.5	330.3	314.8	328.1		247
248	333.8	328.6	321.4	337.8		248
249	331.2	333.2	329.8	330.8		249
250	325	334.7	319.1	327.6
251	335.1	337.7	318.2	338.2
252	327.9	334	324.8	334.2
253	331.9	337.1	323.1	334
254	335	336.6	320.6	332.6
255	334	334.7	325.7	334.2
256	325.9	332.4	320.8	333
257	337.5	326.8	320.4	337.2
258	329.5	335.3	328.9	323.5
259	333	338.3	328.5	331.8
260	330.1	331.2	318.6	328.8
261	323.7	328.7	326	334.5
262	331.4	331.5	329.7	333.1
263	332.2	328.7	335	337
264	332.4	336.9	324.2	334.8
265	329.9	329.7	326.5	329.5
266	326.1	333	323.3	336.3
267	326.9	326	329.6	331.1
268	337.6	334.8	323.4	332.1
269	338.9	326.7	315.3	336.5
270	330.1	347.4	319.5	337.8
271	332.7	336	319.6	331
272	332.2	335	333.3	335.6
273	323.4	331.5	325.1	328.6
274	326.4	335.8	323.7	340.4
275	336.4	332.5	326.9	335.6
276	331.3	327.2	323.1	331.3
277	330.1	318.3	322.5	341.7
278	338.9	328.1	329.1	326.7
279	332.8	340.3	322.4	329
280	331	329.9	329.6	330.6
281	326	336.3	327.2	329.7
282	343.3	335.3	329.4	327.9
283	337.6	333.6	329.8	337.5
284	334.8	334	323.5	336.7
285	333.3	333.2	330.8	333.7
286	334.2	336.2	332.2	332.2
287	332.6	323.1	328.6	329.4
288	334.1	332.5	324.8	327.6
289	342.5	333.4	324.6	333.2
290	334	336	323.5	333.8
291	338.1	339.7	328.3	329.8
292	338.1	332.6	333.3	340.3
293	323.5	332.5	327.5	334.5
294	327.4	339.4	320.5	333.4
295	337.7	337.3	331.5	342.9
296	332.7	335.4	330.4	331.4
297	331.5	339.8	326	338.1
298	336	335.9	326.8	334.7
299	335	332.8	323.2	334.6
300	328.5	326.5	323.6	340.8
301	337.4	330.4	328	333.8
302	329.2	338.7	320.9	335.7
303	334.9	333.7	324.7	332.5
304	335.6	326.7	323	334.7
305	329.3	341.1	324.9	339.7
306	326.3	331.4	322.9	342.3
307	332.3	335.9	330.4	332.6
308	326.2	329.7	336.2	334
309	329.4	334.6	323.4	330.6
310	331	335.7	330.1	335.3
311	324.9	327.2	332.5	340.2
312	332.8	326.3	337.3	338.3
313	336.1	331.7	329	335.1
314	330.6	324	334.7	332.3
315	337.5	339.9	326	335.5
316	330.4	335.4	326.3	328
317	334.9	327.1	336.9	340.3
318	334.4	337.4	331.2	336.7
319	331.3	337.7	326.3	334.8
320	332.4	336.8	324	336.1
321	337.8	328.7	330.2	335.4
322	331.4	339.8	326.2	330.8
323	333.1	330.9	325	330.5
324	333.9	338.8	320.9	339.4
325	333	338.5	331.1	341.9
326	337.7	323.5	327.1	333.4
327	336.9	333.3	329.7	341.4
328	338.6	342	327	335.1
329	337.4	327.7	333.6	344.3
330	326.6	336.3	326.5	337
331	335.3	337.9	327.2	333.2
332	335.8	335.4	323.8	338.2
333	340.8	341.3	326.6	335.3
334	331.4	331.9	327.4	335.5
335	329.1	341.1	327.9	333
336	339.5	341.9	325.5	329.5
337	336.6	337.5	324.7	343.5
338	334.8	343	325.2	340.5
339	333.4	334.6	339.5	329.3
340	335.2	331.3	330.1	337
341	329	334.6	326.9	331.4
342	336.2	336.6	331	338.3
343	332.3	325	323.3	335.9
344	340.7	331.1	325	325.5
345	338.9	336.5	333.6	332.6
346	340.5	332.2	331.3	338.3
347	339.7	330.8	329.9	338.9
348	340.7	336.9	324.1	338.4
349	335.8	334.4	323.8	333.7
350	329.5	340.6	318.5	334.4
351	341.6	334.2	322.2	338.7
352	329.2	337.5	328.4	340.5
353	337.7	329.5	325.9	345.4
354	335.6	334.5	335.8	330.2
355	340.4	325.8	330.6	329.9
356	340.7	326.1	319.7	339.2
357	330.8	339.7	334.1	334.5
358	339.8	339.4	331.1	337.8
359	329.5	335	330.4	333.1
360	336.8	339.6	329.6	340.3
361	326.8	331.1	332.6	340.6
362	335.9	332.3	335.2	336.3
363	326.7	332.1	332.2	329.2
364	332.5	332.8	339.2	333.7
365	333.1	334.8	331.4	340.8
366	335	350.4	325.4	341
367	335.8	341	329.2	330.6
368	333.5	338.4	325.8	332.6
369	337.9	333.1	323	327.2
370	340.7	331.7	335.7	339.1
371	331.7	329.8	331.5	334.9
372	343.1	333.4	328.3	331.8
373	332.2	328.5	330.6	341.8
374	335.5	339.2	330.2	346
375	338.8	336.2	328.8	337.8
376	336.1	339.3	320.7	337.6
377	332.6	337.6	339.4	336.6
378	326.8	331.9	324.7	338.1
379	333.6	339.4	333.2	337
380	333.2	324.1	330.6	333.4
381	332.7	341.8	335.8	337.1
382	338.2	331.7	335.8	340.6
383	336	339	339.3	339.4
384	333.7	327.3	322.8	334
385	335.8	328.4	324.3	331.9
386	341	327.2	330.2	344.1
387	346.9	336.5	330.6	339.8
388	337.6	331.8	334.1	342.5
389	331.5	334.2	328.8	336.1
390	339.4	335.9	326.4	335.9
391	340.1	340.3	339.8	339.7
392	333.3	342	328.1	333.4
393	333.3	332.1	323.3	330.6
394	340.9	339.6	325.6	335.7
395	324.8	335.5	327.8	333.2
396	332.1	336.3	331	330.6
397	338.2	329.7	337.6	335.5
398	334.8	326.5	329.4	337.4
399	330.9	334.3	324.7	334.1
400	331.3	338.9	334	339
401	337.6	338.4	322.2	338.5
402	340.1	329.2	326.4	341.2
403	327.2	332.3	325.2	337.6
404	341.7	335.5	335.5	338.7
405	332.7	344.6	324.4	337.6
406	328.4	333	331.9	336.8
407	336.2	328.7	331.4	341.5
408	345	338	325.3	337.1
409	344.6	337.4	333.9	334.3
410	337.8	333.1	326.5	338.8
411	334.8	340	326.4	340.9
412	341	339.3	331.6	336.9
413	332.2	330.3	333.3	335.7
414	327.5	344.7	331.2	334.3
415	334.7	333.5	327.3	332.9
416	332.4	342.2	331.5	335
417	329.4	341	336.8	335.1
418	340.9	329.3	334.9	341.4
419	338.9	337.8	324.2	340
420	334.1	333.1	326.9	335.2
421	334.9	333.8	329.1	333.9
422	338.2	331.8	330.4	336.3
423	335.8	340.4	329.4	336.5
424	335.2	334.5	324.6	343.5
425	342	334.9	335.3	337.7
426	323.4	331.7	332.7	333.1
427	337.5	345.1	328.4	347.7
428	332.4	337.6	333.9	325.8
429	330	347.3	330.9	335.6
430	336.7	346.2	333.9	338.2
431	339.4	333.8	328	337
432	339.3	338.1	326.8	339.3
433	342.6	342.2	329.5	336
434	333.4	332	340.5	338.2
435	339.8	332.3	327.9	332.7
436	345.5	336.2	324.8	335.6
437	338.2	341.2	335.7	335.7
438	336	341.2	324.3	337.5
439	336.3	323.5	332.5	331.9
440	337.9	324.9	335.1	342.8
441	340.9	336.8	329.2	339.9
442	337.4	321.6	328.7	330.2
443	334	336	323.9	347.2
444	335.3	339.3	332.4	336.5
445	336	335.3	330.9	336.6
446	327.6	331.9	329.7	334.1
447	335.9	328	338.7	333.3
448	341.7	331.5	330.5	331.7
449	340.2	336.6	328.6	341.3
450	336.7	327.6	332.5	340.8
451	334.8	331.7	332	337.3
452	336.1	335	332.4	338.1
453	335.3	342.3	329.8	346.7
454	342.1	328.2	332.1	343.4
455	335.9	334	336.5	337.1
456	341.4	339.8	333.7	347.7
457	334.3	332.6	334	331.5
458	335.1	339.3	321.6	339
459	336.4	344.2	331.7	337.4
460	342.4	339.7	334.2	328.9
461	338.7	343.2	331.2	331.1
462	339.6	335.7	328.8	331.8
463	333.9	330.8	330.8	341.4
464	328.4	330.3	331.9	335.6
465	334.3	335.5	332.7	333.3
466	332.9	328.6	332.8	336.2
467	335.7	342.5	334.2	335.2
468	333.1	333.3	325.9	335.9
469	329.6	340	329.5	338.9
470	330.1	334.6	330.2	333.5
471	336.3	336.4	326.9	342.5
472	332.1	335.2	330	339.4
473	336.4	333.4	333.3	340.6
474	337.1	333	331	339.2
475	323.7	340.8	326.9	337.8
476	335	338	329	330.2
477	338.4	334.4	327.8	338.1
478	337.1	328.5	329.3	335.8
479	338	338.2	333	342.5
480	328.9	338.7	332.2	338.9
481	335.5	329.3	325.4	336.5
482	339.6	335.5	324.4	327.7
483	330.6	327.3	330.7	340.4
484	331.9	333.6	326.9	330.5
485	329	332.2	330.5	338.6
486	334.1	338.3	333.2	332.4
487	338.6	333.1	323.2	340.9
488	337.7	342.6	329.6	334.8
489	334.3	331.1	333.8	337.2
490	331.5	329.4	340.4	341.6
491	331.5	336.8	325.2	337.1
492	335.7	334.5	334.3	330.7
493	338.9	346.3	330.5	337.4
494	340.7	334	337.1	329.6
495	325.6	334.3	330.6	345.4
496	337.4	331.7	339.1	345.3
497	335.7	332.4	335.1	339.6
498	333	338.1	325.7	340.3
499	329.1	335.6	330.8	333.3
500	340.6	337.6	327.3	338.3
501	340.3	339.3	323.5	338.7
502	332.4	341.3	330.7	344.5
503	335	327	332.4	332
504	332.4	332.5	332.5	342.8
505	336.4	334	333.2	336.2
506	336.7	323.2	337.2	332.2
507	336.8	332.9	339.9	340.2
508	337	337.9	327.7	328.9
509	340.4	332.4	333.2	337.2
510	336.8	332.7	328.7	331.3
511	338.5	326	326.3	336.4
512	338.3	339.1	332.3	346.3
513	335.2	334.9	338.6	336
514	335.9	328.8	334.3	334.1
515	342	340.5	333.4	333.2
516	333.8	339.3	330.6	341.9
517	334.8	341.7	328.8	331.9
518	333.8	337.5	330.3	344.2
519	335.8	332.6	339.1	334
520	333.4	332.5	342.2	341.5
521	339.5	335.4	331.3	334
522	334.7	330.2	336.5	336.3
523	335.4	335	333.7	345.1
524	337.6	328.7	338.5	338.5
525	333.5	345.4	333.4	339.4
526	333.3	333.4	329.6	344.6
527	329.2	338.5	331.1	336.1
528	337	330.8	330.4	338.4
529	333.7	336.2	333.5	330.4
530	341.4	336	332.8	331.2
531	341	340.2	336.1	334.6
532	337.8	342.2	333	334.5
533	331.2	341.7	330.3	342.9
534	335	331.9	335	343.2
535	341.9	341.3	330.8	338.6
536	333.5	343.2	335	335.3
537	333	334.3	334.4	329.6
538	332.9	333.2	331.7	347.1
539	336.9	340.3	330	330.5
540
541
542
543
544
545
546
547
548
549
550
551
552
553
554
555
556
557
558
559
560
561
562
563
564
565
566
567
568
569
570
571
572
573
574
575
576
577
578
579
580
581
582
583
584
585
586
587
588
589
590
591
592
593
594
595
596
597
598
599

[truncated: 24 more sheets: Fig4B, SuppFig1A, SuppFig1B, SuppFig1C, SuppFig1D, SuppFig1E, SuppFig1F, SuppFig2A, SuppFig2B, SuppFig2C, SuppFig2D, SuppFig2E, SuppFig2F, SuppFig2G, SuppFig2H, SuppFig3, SuppFig4AB, SuppFig4CD, SuppFig5A, SuppFig5B …]
